# Supplementary material for: Targeting PTBP3‐Mediated Alternative Splicing of COX11 Induces Cuproptosis for Inhibiting Gastric Cancer Peritoneal Metastasis
Source: Adv Sci (Weinh). 2025 Apr 24;12(21):2415983. doi: 10.1002/advs.202415983 (PMC12140345; doi:10.1002/advs.202415983)
Supplement: Supplementary file 2 — Supporting Information [file ADVS-12-2415983-s003.xls]

Gene	Gene_name	p_val	avg_logFC	pct.1	pct.2	p_val_adj
ENSG00000125730	C3	1.38731334971592e-134	1.59176256690938	0.423	0.027	3.32927457664826e-130
ENSG00000167757	KLK11	1.12936627360451e-129	0.776723000429064	0.391	0.02	2.71025318339611e-125
ENSG00000102837	OLFM4	3.06019381052262e-125	2.85201094991833	0.373	0.019	7.34385310649218e-121
ENSG00000243566	UPK3B	2.03452792987103e-101	1.7386849089367	0.249	0.004	4.8824601261045e-97
ENSG00000140988	RPS2	1.00583549320991e-100	1.32044755876618	0.969	0.83	2.41380401660515e-96
ENSG00000102854	MSLN	1.0212211609252e-96	0.977772301007901	0.412	0.052	2.4507265419883e-92
ENSG00000261857	MIA	1.47992841840155e-96	1.14496578195775	0.268	0.009	3.55153221848004e-92
ENSG00000137673	MMP7	2.86008667166406e-89	1.94909577609441	0.349	0.037	6.86363599465942e-85
ENSG00000022556	NLRP2	1.32231569951365e-85	0.420123186954934	0.21	0.003	3.17329321569285e-81
ENSG00000131435	PDLIM4	2.47413015070737e-85	0.407857457672123	0.218	0.004	5.93741753566756e-81
ENSG00000276850	AC245041.2	3.04815091513603e-80	0.426534344111704	0.228	0.009	7.31495256614345e-76
ENSG00000116661	FBXO2	2.76988084710029e-79	0.583187275394861	0.297	0.027	6.64716005687128e-75
ENSG00000265681	RPL17	9.55722431969227e-77	-1.5843303862452	0.47	0.779	2.29354269223975e-72
ENSG00000166741	NNMT	5.66099367939609e-76	0.905426242399136	0.247	0.015	1.35852526318147e-71
ENSG00000182871	COL18A1	9.72518044145281e-74	0.379704764471027	0.249	0.017	2.33384880233985e-69
ENSG00000094755	GABRP	4.10334940476047e-73	0.57781452100399	0.226	0.011	9.84721790154418e-69
ENSG00000102109	PCSK1N	8.79719030600488e-71	-2.34160155701618	0.108	0.603	2.11114972963505e-66
ENSG00000182809	CRIP2	3.49503859940481e-69	0.706990188642165	0.399	0.073	8.38739363085166e-65
ENSG00000088992	TESC	8.48501594699291e-68	1.10021816196616	0.472	0.119	2.03623412695936e-63
ENSG00000189409	MMP23B	5.33487061022128e-67	0.274054543984849	0.173	0.004	1.2802622490409e-62
ENSG00000142156	COL6A1	4.54336747335704e-66	1.03744883430061	0.339	0.055	1.09031732625622e-61
ENSG00000264230	ANXA8L1	6.33644001063836e-64	0.229370954387654	0.144	0	1.52061887375299e-59
ENSG00000110195	FOLR1	9.99494591217793e-64	0.843513783375128	0.181	0.007	2.39858712000446e-59
ENSG00000148346	LCN2	2.80726135576971e-63	0.919366140520711	0.669	0.219	6.73686580157616e-59
ENSG00000071967	CYBRD1	8.82460514070269e-63	0.260988123376391	0.176	0.006	2.11772874166583e-58
ENSG00000080293	SCTR	9.06480174946101e-63	0.279484629233466	0.142	0	2.17537112383565e-58
ENSG00000109113	RAB34	6.25011572597373e-62	0.314539978257629	0.202	0.012	1.49990277191918e-57
ENSG00000250742	LINC02381	6.49432140538139e-62	0.274306849263432	0.231	0.019	1.55850725086342e-57
ENSG00000183087	GAS6	9.58400744197107e-62	0.589823498637689	0.257	0.028	2.29997010592422e-57
ENSG00000273132	AL355312.4	1.08897031307622e-61	0.267767319875117	0.173	0.006	2.61331095732032e-57
ENSG00000135480	KRT7	2.23610959519702e-61	1.05019351857717	0.635	0.225	5.3662158065538e-57
ENSG00000185567	AHNAK2	3.43813171131274e-60	0.595617305546179	0.255	0.028	8.25082848080831e-56
ENSG00000169583	CLIC3	3.36949707821753e-58	0.746095393882138	0.328	0.06	8.08611908830642e-54
ENSG00000161798	AQP5	9.36095243450829e-58	0.457453743849021	0.192	0.012	2.2464413652333e-53
ENSG00000162366	PDZK1IP1	1.41016554090547e-57	0.837516162748043	0.501	0.14	3.38411526506494e-53
ENSG00000162078	ZG16B	2.26149450407658e-57	1.17964839316557	0.346	0.067	5.42713451088297e-53
ENSG00000196188	CTSE	2.74223291371964e-57	0.913753157474258	0.546	0.174	6.58081054634439e-53
ENSG00000101439	CST3	2.45824190022259e-56	-1.41073289057789	0.717	0.877	5.89928891215417e-52
ENSG00000169035	KLK7	4.79817788694922e-56	0.601484520652621	0.136	0.002	1.15146672931007e-51
ENSG00000166681	BEX3	5.3208137618606e-56	0.574396434122808	0.268	0.035	1.27688888657131e-51
ENSG00000163586	FABP1	8.77370298210921e-56	-2.20272382222197	0	0.44	2.10551324164657e-51
ENSG00000163430	FSTL1	1.00303683569448e-54	0.59747375488448	0.168	0.008	2.40708779829961e-50
ENSG00000106538	RARRES2	1.42165822662976e-54	0.791740104725568	0.199	0.016	3.41169541226609e-50
ENSG00000184292	TACSTD2	6.49439148388197e-54	0.848510426127149	0.467	0.128	1.558524068302e-49
ENSG00000163638	ADAMTS9	7.02419730138417e-54	0.293514608764827	0.131	0.002	1.68566686838617e-49
ENSG00000147889	CDKN2A	1.9106403950776e-53	-0.987231391285283	0.063	0.498	4.58515482010723e-49
ENSG00000128422	KRT17	5.41283495777808e-53	1.30998145364276	0.278	0.044	1.29897213316758e-48
ENSG00000134193	REG4	1.54388710892007e-52	-1.15043382691972	0.045	0.494	3.70502028398639e-48
NA	IGF2.1	1.60350546678206e-52	-1.63131582278842	0.013	0.434	3.84809241918359e-48
ENSG00000169021	UQCRFS1	2.04116700918274e-52	-1.7757905049182	0.357	0.663	4.89839258863673e-48
ENSG00000185885	IFITM1	3.47862690309763e-52	-1.47023954371276	0.105	0.54	8.3480088420537e-48
ENSG00000185499	MUC1	3.94413154943613e-52	0.848698917645348	0.711	0.326	9.46512689233683e-48
ENSG00000176728	TTTY14	6.55389919903688e-52	0.13672462952029	0.136	0.003	1.57280472978487e-47
ENSG00000251381	LINC00958	3.29389677087964e-51	0.238571547638509	0.129	0.002	7.90469347075696e-47
ENSG00000115268	RPS15	5.58229344692201e-51	-0.704061774844482	0.85	0.929	1.33963878139234e-46
ENSG00000107159	CA9	6.40955124291113e-51	0.709130039760936	0.27	0.043	1.53816410727381e-46
ENSG00000255823	MTRNR2L8	2.99441655142325e-50	1.48732342296282	0.184	0.016	7.18600084010551e-46
ENSG00000174307	PHLDA3	3.20417616186046e-50	0.228840928854834	0.171	0.011	7.68938195323273e-46
ENSG00000183018	SPNS2	2.20955387625946e-49	0.244173902492201	0.194	0.018	5.30248739224745e-45
ENSG00000126890	CTAG2	2.68928855106307e-49	0.273348552716603	0.121	0.002	6.45375466484116e-45
ENSG00000179403	VWA1	4.28479661717072e-49	0.544096874750794	0.318	0.065	1.02826549218863e-44
ENSG00000129451	KLK10	5.75686508361124e-49	0.919747349259639	0.194	0.019	1.38153248276503e-44
ENSG00000243678	NME2	1.02472432476535e-48	-1.23564969118695	0.315	0.66	2.45913343457188e-44
ENSG00000110492	MDK	1.81915603995424e-48	-1.60497038035076	0.499	0.745	4.3656106646822e-44
ENSG00000204389	HSPA1A	2.84737173521854e-48	0.729316615081511	0.764	0.415	6.83312269017745e-44
ENSG00000124225	PMEPA1	1.57698815028247e-47	0.970786301159358	0.449	0.148	3.78445616304787e-43
ENSG00000228253	MT-ATP8	2.9188226662898e-47	-1.30572060308791	0.504	0.795	7.00459063456225e-43
ENSG00000181019	NQO1	2.95965726807841e-47	1.21041059537793	0.64	0.373	7.10258551193458e-43
ENSG00000069482	GAL	8.42909065321851e-46	-0.991986194250112	0	0.38	2.02281317495938e-41
ENSG00000197353	LYPD2	1.69704963965341e-45	1.04141804600832	0.205	0.025	4.07257972524025e-41
ENSG00000109089	CDR2L	1.92114894900743e-45	0.269528748431494	0.213	0.028	4.61037324782804e-41
ENSG00000117983	MUC5B	2.24783193879922e-45	0.409936364910147	0.184	0.018	5.39434708673038e-41
ENSG00000006534	ALDH3B1	2.64096467654662e-45	0.260296090966337	0.218	0.029	6.33778703077658e-41
ENSG00000168140	VASN	7.17149366892051e-45	0.278916504367066	0.226	0.032	1.72101505066754e-40
ENSG00000000971	CFH	1.23220557057688e-44	0.420873221699194	0.163	0.013	2.95704692827039e-40
ENSG00000265190	ANXA8	1.64670480723787e-44	0.260079940186911	0.115	0.003	3.95176219640944e-40
ENSG00000240972	MIF	2.0246785448438e-44	-0.832172657631316	0.491	0.756	4.85882357191615e-40
ENSG00000243955	GSTA1	6.14524955994257e-44	-1.41441565701561	0.126	0.515	1.47473698939502e-39
ENSG00000114638	UPK1B	1.53500658957977e-43	0.49660516335904	0.139	0.008	3.68370881367353e-39
ENSG00000175538	KCNE3	1.9488711715654e-43	0.652387879845591	0.336	0.085	4.67690103752265e-39
ENSG00000091986	CCDC80	2.80817148773349e-43	1.54187603237256	0.197	0.025	6.73904993626284e-39
ENSG00000090382	LYZ	3.03214553893373e-43	1.03994097887048	0.638	0.303	7.27654286433316e-39
ENSG00000124212	PTGIS	3.12538230972178e-43	0.720439515147496	0.163	0.015	7.50029246687033e-39
ENSG00000135046	ANXA1	1.8415331622315e-42	0.817434967946117	0.509	0.199	4.41931128272315e-38
ENSG00000079112	CDH17	1.85477227401145e-42	-0.716392085480547	0.008	0.366	4.45108250317268e-38
ENSG00000143217	NECTIN4	1.97016172427443e-42	0.286745610970923	0.218	0.032	4.72799410591377e-38
ENSG00000167755	KLK6	2.41617722370681e-42	0.594960703761133	0.142	0.009	5.7983421014516e-38
ENSG00000038427	VCAN	5.83684896729342e-42	0.507672425316363	0.121	0.005	1.40072701517107e-37
ENSG00000124107	SLPI	6.11882375971729e-42	2.08036980079912	0.48	0.208	1.46839532585695e-37
ENSG00000118898	PPL	2.91991960834268e-41	0.362363282548683	0.257	0.05	7.00722307610076e-37
ENSG00000120210	INSL6	5.51848275708069e-41	0.0659084913272464	0.092	0	1.32432549204422e-36
ENSG00000060656	PTPRU	5.56085479665873e-41	0.116487724151871	0.118	0.005	1.33449393410216e-36
ENSG00000233927	RPS28	8.36545309555182e-41	-0.663167137981015	0.819	0.891	2.00754143387053e-36
ENSG00000142541	RPL13A	8.40757072550543e-41	0.739076654398009	0.961	0.915	2.01764882270679e-36
ENSG00000077274	CAPN6	2.90947466338501e-40	0.083897733788293	0.097	0.001	6.98215729719135e-36
ENSG00000007062	PROM1	3.56806916060632e-40	0.40933350400573	0.194	0.026	8.56265237162304e-36
ENSG00000269028	MTRNR2L12	3.79011272547538e-40	2.16283168172672	0.302	0.078	9.09551251859581e-36
ENSG00000138835	RGS3	6.20534993559318e-40	0.332052064273201	0.262	0.052	1.48915987754365e-35
ENSG00000167165	UGT1A6	1.35632977376761e-39	0.158903922083343	0.136	0.009	3.25492019108751e-35
ENSG00000167191	GPRC5B	1.52296117360786e-39	0.429685992141519	0.297	0.072	3.65480222442415e-35
ENSG00000253368	TRNP1	2.01075072920889e-39	0.5168818628062	0.386	0.113	4.82539959995548e-35
ENSG00000156427	FGF18	1.14134168394891e-38	0.131493479742579	0.115	0.005	2.7389917731406e-34
ENSG00000126709	IFI6	1.16489299775344e-38	1.06735773107946	0.57	0.294	2.7955102160087e-34
ENSG00000103528	SYT17	1.8745176234811e-38	0.0939591910142314	0.131	0.009	4.49846739282993e-34
ENSG00000176463	SLCO3A1	1.97450186489567e-38	0.235631592332293	0.139	0.011	4.73840957537662e-34
ENSG00000254772	EEF1G	3.45837507880778e-38	-0.994540015000445	0.281	0.611	8.29940851412291e-34
ENSG00000070031	SCT	3.60196936547637e-38	-1.34042580207682	0	0.329	8.64400608327018e-34
ENSG00000115541	HSPE1	5.25006680409887e-38	-0.869710496856718	0.667	0.786	1.25991103164765e-33
ENSG00000164692	COL1A2	5.59727065411435e-38	1.25256169840866	0.173	0.022	1.34323301157436e-33
ENSG00000169851	PCDH7	1.14233243487674e-37	0.265474329555549	0.202	0.031	2.74136937721719e-33
ENSG00000164764	SBSPON	1.4238367377525e-37	0.219414942784409	0.084	0	3.41692340325845e-33
ENSG00000160183	TMPRSS3	2.11396978972039e-37	0.437415991030653	0.241	0.049	5.07310470137099e-33
ENSG00000159197	KCNE2	2.2278216927018e-37	0.171257850229604	0.108	0.004	5.34632649814578e-33
ENSG00000164687	FABP5	2.22842118772282e-37	-1.1196809302576	0.252	0.567	5.34776516629723e-33
ENSG00000125995	ROMO1	2.67790311380612e-37	-0.776890944440365	0.512	0.756	6.42643189251193e-33
ENSG00000198930	CSAG1	7.2329089687442e-37	0.208549981346432	0.184	0.026	1.73575349431923e-32
ENSG00000168542	COL3A1	1.81468542568202e-36	1.376529251859	0.184	0.027	4.35488208455172e-32
ENSG00000135052	GOLM1	1.87177434170646e-36	0.742529199658665	0.577	0.279	4.49188406522716e-32
ENSG00000124664	SPDEF	2.03754599874997e-36	0.26897255849379	0.199	0.032	4.88970288780018e-32
ENSG00000212907	MT-ND4L	2.56877259122968e-36	-1.02623947267239	0.659	0.86	6.164540464433e-32
ENSG00000276600	RAB7B	2.94458232777819e-36	0.129160815502727	0.1	0.003	7.0664086702021e-32
ENSG00000141504	SAT2	2.96691606054276e-36	-0.609251123420375	0.121	0.471	7.12000516209052e-32
ENSG00000159212	CLIC6	3.58926686949152e-36	0.199021993866584	0.181	0.025	8.61352263340575e-32
ENSG00000175928	LRRN1	3.76642523651367e-36	0.0770147607989197	0.102	0.004	9.03866728258551e-32
ENSG00000177469	CAVIN1	4.14134823950044e-36	0.533150797162494	0.231	0.046	9.93840750515315e-32
ENSG00000062582	MRPS24	6.26055621057645e-36	-0.846413176034878	0.207	0.516	1.50240827941414e-31
ENSG00000164266	SPINK1	6.79534286693673e-36	1.18983876998645	0.766	0.727	1.63074638120748e-31
ENSG00000105707	HPN	8.88598643805852e-36	0.214973398673864	0.144	0.015	2.13245902540528e-31
ENSG00000249196	TMEM132D-AS1	9.69070288540733e-36	-0.560989974251835	0	0.312	2.32557487844005e-31
ENSG00000182240	BACE2	1.03532405912325e-35	0.731869848504234	0.457	0.185	2.48457067708397e-31
ENSG00000133112	TPT1	1.42071431043598e-35	0.583336629734185	0.963	0.947	3.40943020218427e-31
ENSG00000147257	GPC3	1.49722392165205e-35	-0.88604254790387	0.052	0.381	3.59303796718058e-31
ENSG00000158747	NBL1	1.6327441276893e-35	0.532266603822235	0.357	0.11	3.91825935762878e-31
ENSG00000137563	GGH	2.15091584591784e-35	-0.625556936162365	0.055	0.378	5.16176784703362e-31
ENSG00000183971	NPW	2.20783451490634e-35	0.789509472759582	0.257	0.062	5.29836126887224e-31
ENSG00000121858	TNFSF10	2.58540780534302e-35	0.697297125756948	0.423	0.154	6.20446165126217e-31
ENSG00000181885	CLDN7	2.76436575630005e-35	-0.822626310876358	0.404	0.661	6.63392494196885e-31
ENSG00000092820	EZR	5.68095878856848e-35	0.866003626111633	0.73	0.57	1.36331649008066e-30
ENSG00000142606	MMEL1	6.6355074888479e-35	0.1087544970084	0.15	0.016	1.59238908717372e-30
ENSG00000169908	TM4SF1	7.03810542282991e-35	0.954444991387008	0.57	0.29	1.68900453937072e-30
ENSG00000166979	EVA1C	7.46224322984244e-35	0.118340423810377	0.173	0.024	1.79078913029759e-30
ENSG00000132481	TRIM47	7.51966069490202e-35	0.259501201174826	0.228	0.045	1.80456817356259e-30
NA	PLA2G16	8.74964629200199e-35	0.826541377213528	0.472	0.207	2.09974011715464e-30
ENSG00000238133	MAP3K20-AS1	1.23941432521461e-34	0.441362026189098	0.084	0.001	2.97434649765002e-30
ENSG00000171858	RPS21	1.31177916646622e-34	-0.648040399729161	0.782	0.876	3.14800764368563e-30
ENSG00000018408	WWTR1	2.4349940589859e-34	0.450773818169902	0.231	0.048	5.84349874275435e-30
ENSG00000148735	PLEKHS1	2.6449701836701e-34	0.237656985943481	0.139	0.014	6.3473994467715e-30
ENSG00000068650	ATP11A	3.15278982449943e-34	0.363208018246792	0.278	0.071	7.56606502083374e-30
ENSG00000232803	SLCO4A1-AS1	3.61550587176744e-34	0.0844289696764285	0.076	0	8.6764909910675e-30
ENSG00000189334	S100A14	3.7560573950625e-34	0.550398359458308	0.514	0.205	9.01378653667098e-30
ENSG00000232388	SMIM26	5.68166366245829e-34	-0.856723346486607	0.362	0.6	1.36348564571674e-29
ENSG00000213762	ZNF134	7.49426393410827e-34	0.160348173030619	0.115	0.008	1.7984734589073e-29
ENSG00000198692	EIF1AY	8.00712038903619e-34	0.144620578489917	0.163	0.022	1.9215487509609e-29
ENSG00000168036	CTNNB1	1.08474600174882e-33	-1.32559712058628	0.383	0.618	2.60317345499681e-29
ENSG00000116690	PRG4	1.38468633844388e-33	0.507064196400016	0.081	0.001	3.32297027499763e-29
ENSG00000157168	NRG1	1.66427584202756e-33	0.151844796014774	0.081	0.001	3.99392916569775e-29
ENSG00000125691	RPL23	1.87887541096733e-33	0.884151562418562	0.806	0.675	4.5089252112394e-29
ENSG00000176153	GPX2	2.07093285242004e-33	0.952185493636238	0.63	0.415	4.96982465923762e-29
ENSG00000163075	CFAP221	2.70430403374128e-33	0.104859888609681	0.084	0.002	6.48978882017233e-29
ENSG00000125863	MKKS	5.24661609290906e-33	-0.839977342027312	0.213	0.494	1.25908292997632e-28
ENSG00000115457	IGFBP2	7.22823056548138e-33	0.662794662716164	0.307	0.09	1.73463077110422e-28
ENSG00000152952	PLOD2	7.34495184054508e-33	0.681848461348633	0.186	0.032	1.76264154269401e-28
ENSG00000054179	ENTPD2	9.46286980329432e-33	0.257523054113852	0.184	0.03	2.27089949539457e-28
ENSG00000161016	RPL8	9.53421108222932e-33	-0.637365841606699	0.858	0.908	2.28801997551339e-28
ENSG00000130303	BST2	1.0226986462199e-32	0.772516509643148	0.423	0.17	2.45427221119852e-28
ENSG00000144810	COL8A1	1.06629948433159e-32	0.720907702157153	0.076	0.001	2.55890550249895e-28
ENSG00000100342	APOL1	1.28909735816451e-32	0.608225182911811	0.36	0.117	3.09357584012319e-28
ENSG00000219200	RNASEK	1.42889791680872e-32	-0.634510741832968	0.252	0.561	3.42906922075757e-28
ENSG00000143382	ADAMTSL4	2.5168443390696e-32	0.125796404213942	0.123	0.011	6.03992304489922e-28
ENSG00000118971	CCND2	3.06339751573037e-32	-0.601024438890107	0.021	0.321	7.35154135824973e-28
ENSG00000122870	BICC1	3.43683814667064e-32	0.0909105230085205	0.081	0.002	8.24772418438019e-28
ENSG00000077147	TM9SF3	4.48938322053002e-32	0.800514413145107	0.588	0.328	1.07736218526279e-27
ENSG00000104723	TUSC3	5.32189031564881e-32	0.304282958049067	0.089	0.003	1.2771472379494e-27
ENSG00000108821	COL1A1	6.76611749435687e-32	1.78598520384894	0.21	0.043	1.62373287629576e-27
ENSG00000142534	RPS11	7.74588624368167e-32	0.742155891520445	0.895	0.827	1.85885778075873e-27
ENSG00000078114	NEBL	7.89642756529172e-32	0.141255041374978	0.147	0.018	1.89498468711871e-27
ENSG00000173762	CD7	9.66842525414691e-32	-0.70050205532935	0.021	0.315	2.32022869249017e-27
ENSG00000125821	DTD1	1.08315743605494e-31	-0.503545372890917	0.092	0.41	2.59936121504464e-27
ENSG00000004059	ARF5	1.38027639421799e-31	-0.700797060707209	0.276	0.54	3.31238729084433e-27
ENSG00000165215	CLDN3	1.50536171670954e-31	-0.797272216976406	0.178	0.502	3.61256704775955e-27
ENSG00000008441	NFIX	2.31173624741342e-31	0.359935922081213	0.26	0.067	5.54770464654272e-27
ENSG00000233041	PHGR1	2.42355738754728e-31	-1.7658709308918	0.063	0.372	5.81605301863597e-27
ENSG00000197614	MFAP5	3.08358593354344e-31	0.423764085975906	0.076	0.001	7.39998952331755e-27
ENSG00000234745	HLA-B	3.3836072633542e-31	0.73864115080393	0.753	0.618	8.1199807105974e-27
ENSG00000060982	BCAT1	3.99161216671763e-31	0.286973425455652	0.094	0.005	9.57907087768897e-27
ENSG00000105290	APLP1	4.30635424495941e-31	0.108384991827089	0.11	0.008	1.03343889170536e-26
ENSG00000170296	GABARAP	4.51763761339001e-31	-0.713161888739694	0.341	0.629	1.08414267446134e-26
ENSG00000128918	ALDH1A2	5.97320407880675e-31	0.161736310656048	0.081	0.002	1.43344951483204e-26
ENSG00000257764	AC020656.1	7.59533526678722e-31	0.395285401603693	0.105	0.007	1.8227285573236e-26
ENSG00000179869	ABCA13	9.04426141710166e-31	0.189439473928959	0.068	0	2.17044185487606e-26
ENSG00000100979	PLTP	1.23534834529248e-30	-0.775292455263861	0.06	0.355	2.9645889590329e-26
ENSG00000101444	AHCY	1.32283595674318e-30	-0.809547794814646	0.349	0.595	3.17454172899229e-26
ENSG00000125968	ID1	1.5323670833064e-30	-1.29706073091264	0.394	0.644	3.6773745265187e-26
ENSG00000158874	APOA2	1.82836359970877e-30	-2.42342595654297	0	0.273	4.38770696658112e-26
ENSG00000015520	NPC1L1	2.31687785810782e-30	0.113330673444056	0.11	0.009	5.56004348388714e-26
ENSG00000186854	TRABD2A	2.43367076986221e-30	-0.494159015020787	0.013	0.292	5.84032311351533e-26
ENSG00000167468	GPX4	3.42818876762701e-30	-0.710611348757406	0.451	0.67	8.2269674045513e-26
ENSG00000171992	SYNPO	3.48477772954048e-30	0.207974076807012	0.178	0.031	8.36276959535124e-26
ENSG00000229314	ORM1	4.31688510946634e-30	0.0671500494091065	0.073	0.001	1.03596608856973e-25
ENSG00000129455	KLK8	4.56569629475608e-30	0.283874186553763	0.092	0.005	1.09567579681556e-25
ENSG00000126458	RRAS	5.07730821650188e-30	0.591435368197652	0.315	0.102	1.21845242579612e-25
ENSG00000184349	EFNA5	5.52653961429021e-30	0.144276478548546	0.118	0.011	1.32625897663736e-25
ENSG00000125999	BPIFB1	5.68079891743057e-30	0.296135436526974	0.163	0.025	1.36327812420499e-25
ENSG00000196136	SERPINA3	7.37927917363456e-30	0.132455693398657	0.092	0.005	1.77087941608882e-25
ENSG00000118137	APOA1	8.86090198842874e-30	-1.25849842957879	0.118	0.409	2.12643925918313e-25
ENSG00000122176	FMOD	9.24015228085777e-30	0.253191308996593	0.178	0.033	2.21745174436025e-25
ENSG00000076864	RAP1GAP	9.60839355745463e-30	0.177258949044735	0.186	0.035	2.30582228591796e-25
ENSG00000108518	PFN1	1.12036783557902e-29	-0.667826572291076	0.627	0.787	2.68865873182253e-25
ENSG00000133019	CHRM3	1.67464951767322e-29	0.208653619723296	0.129	0.015	4.0188239125122e-25
ENSG00000213401	MAGEA12	2.07709487153708e-29	0.223610252017107	0.131	0.016	4.98461227271469e-25
ENSG00000054654	SYNE2	4.03722540715888e-29	0.691477911994399	0.601	0.34	9.68853353209988e-25
ENSG00000101447	FAM83D	4.39347678749404e-29	-0.722168805756061	0.024	0.3	1.05434655946282e-24
ENSG00000186340	THBS2	4.78401499953743e-29	0.345765616150506	0.071	0.001	1.14806791958899e-24
ENSG00000241837	ATP5PO	5.19277918338799e-29	0.58494143852073	0.378	0.15	1.24616314842945e-24
ENSG00000035862	TIMP2	6.41463108138236e-29	0.450707618660256	0.228	0.055	1.53938316691014e-24
ENSG00000162849	KIF26B	6.76538966783955e-29	0.266056727010329	0.089	0.005	1.62355821248813e-24
ENSG00000095932	SMIM24	1.15526475976891e-28	-0.68866398797424	0.344	0.61	2.77240437049344e-24
ENSG00000118271	TTR	1.44342493699823e-28	-1.85813236442235	0.021	0.286	3.46393116380836e-24
ENSG00000171222	SCAND1	1.59802065540048e-28	-0.687606576175698	0.486	0.692	3.83492996883008e-24
ENSG00000186493	C5orf38	1.60600706377669e-28	0.0251055189884355	0.084	0.004	3.85409575165131e-24
ENSG00000228295	LINC00392	1.65387902634203e-28	0.0961899074860786	0.063	0	3.96897888741561e-24
ENSG00000134762	DSC3	1.65387902634203e-28	0.163245757477951	0.063	0	3.96897888741561e-24
ENSG00000011465	DCN	1.77588469969182e-28	0.596343330497278	0.126	0.015	4.26176810232042e-24
ENSG00000141934	PLPP2	1.98531241751119e-28	0.32054106338758	0.346	0.118	4.76435273954335e-24
ENSG00000115594	IL1R1	2.73494838378464e-28	0.242406431499432	0.134	0.018	6.56332913140638e-24
ENSG00000185483	ROR1	2.81737745389175e-28	0.152740940167397	0.118	0.012	6.76114241384943e-24
ENSG00000182718	ANXA2	3.34436438085927e-28	0.573164784946476	0.787	0.673	8.02580564118607e-24
ENSG00000184347	SLIT3	3.53339463243661e-28	0.218705245190915	0.066	0.001	8.47944043892138e-24
ENSG00000130255	RPL36	4.03673464363685e-28	-0.456627343683634	0.861	0.928	9.68735579779971e-24
ENSG00000204514	ZNF814	5.50589961405161e-28	0.176231636800858	0.136	0.019	1.32130578938011e-23
ENSG00000125991	ERGIC3	6.05923997590675e-28	-0.801294082907314	0.446	0.646	1.4540964094181e-23
ENSG00000102287	GABRE	6.47088122401841e-28	0.148525497910081	0.068	0.001	1.55288207613994e-23
ENSG00000120306	CYSTM1	1.05064290088706e-27	0.909646299153631	0.772	0.723	2.52133283354877e-23
ENSG00000275832	ARHGAP23	1.2027951491112e-27	0.0811572834638536	0.097	0.007	2.88646779883706e-23
ENSG00000167775	CD320	1.31846411768697e-27	-0.523224103721571	0.131	0.419	3.1640501896252e-23
ENSG00000137573	SULF1	1.33162220575352e-27	0.248900590046415	0.076	0.003	3.1956269693673e-23
ENSG00000124875	CXCL6	1.34863610604511e-27	0.168497375131091	0.079	0.003	3.23645692728704e-23
ENSG00000182749	PAQR7	2.00497530259809e-27	0.0815973494092568	0.11	0.011	4.8115397311749e-23
ENSG00000183762	KREMEN1	2.63785465918423e-27	0.123173001823009	0.134	0.018	6.33032361111031e-23
ENSG00000155465	SLC7A7	2.77797964295941e-27	0.259697405480923	0.173	0.033	6.666595547174e-23
ENSG00000159217	IGF2BP1	3.59268056019572e-27	0.23280558423761	0.136	0.02	8.62171480835769e-23
ENSG00000214063	TSPAN4	5.32723864302008e-27	0.223106824453788	0.171	0.032	1.27843072955196e-22
ENSG00000188549	CCDC9B	1.19934177767855e-26	0.121079303656594	0.084	0.005	2.87818039807298e-22
ENSG00000113083	LOX	1.35008374094469e-26	0.254668303671963	0.068	0.002	3.23993096151908e-22
ENSG00000114374	USP9Y	1.46360589313304e-26	0.151571529486106	0.081	0.004	3.51236142234067e-22
ENSG00000009765	IYD	2.1262146683405e-26	0.192418932622181	0.228	0.06	5.10248996108353e-22
ENSG00000135063	FAM189A2	2.21669301397203e-26	0.0970644815014987	0.11	0.011	5.31961989493008e-22
ENSG00000132437	DDC	2.3186668029042e-26	-0.40287717674384	0.063	0.325	5.5643365936095e-22
ENSG00000125378	BMP4	2.41114986769778e-26	0.152516170175645	0.123	0.016	5.78627745250113e-22
ENSG00000132329	RAMP1	2.69989146990964e-26	-0.510686302910089	0.094	0.386	6.47919954948915e-22
ENSG00000236081	ELFN1-AS1	2.86456062032388e-26	-0.437105116807987	0.013	0.258	6.87437257665325e-22
ENSG00000107249	GLIS3	3.80181575319475e-26	0.156060158727651	0.1	0.009	9.12359744451676e-22
ENSG00000165949	IFI27	4.86630298933393e-26	0.482426371618747	0.837	0.544	1.16781539138036e-21
ENSG00000149043	SYT8	5.95352004568409e-26	0.252692085778615	0.181	0.038	1.42872574056327e-21
ENSG00000170315	UBB	6.15887009991125e-26	0.459153092615734	0.801	0.578	1.4780056465767e-21
ENSG00000114113	RBP2	7.81566299122437e-26	-0.928660738605903	0	0.237	1.87560280463403e-21
ENSG00000204385	SLC44A4	7.90245922257393e-26	0.511488479993752	0.47	0.207	1.89643216423329e-21
ENSG00000099834	CDHR5	8.80114170751077e-26	-0.832217129575938	0.076	0.348	2.11209798696844e-21
ENSG00000131037	EPS8L1	9.61170163322456e-26	0.414993044139627	0.42	0.172	2.30661615794123e-21
ENSG00000138448	ITGAV	1.13824934571703e-25	0.205531734016818	0.255	0.072	2.73157077985173e-21
ENSG00000198774	RASSF9	1.23100901713048e-25	0.144597667224153	0.115	0.014	2.95417543930973e-21
ENSG00000230266	XXYLT1-AS2	1.25042689889699e-25	0.0492037888015525	0.063	0.001	3.000774471973e-21
ENSG00000167969	ECI1	1.4273775115919e-25	0.390362015383393	0.315	0.111	3.42542055231823e-21
ENSG00000118495	PLAGL1	1.66490472503876e-25	0.10833061882202	0.134	0.02	3.99543835914801e-21
ENSG00000100300	TSPO	1.69101985895985e-25	0.741910566510863	0.682	0.562	4.05810945753184e-21
ENSG00000162493	PDPN	1.85557157516468e-25	0.235310866217225	0.076	0.004	4.4530006660802e-21
ENSG00000179862	CITED4	1.91547054487763e-25	0.243438576453103	0.205	0.05	4.59674621359733e-21
ENSG00000099624	ATP5F1D	2.05481385689626e-25	-0.496920433766958	0.551	0.738	4.93114229377964e-21
ENSG00000267795	SMIM22	2.06593449732365e-25	0.653345220921466	0.596	0.384	4.9578296066773e-21
ENSG00000179588	ZFPM1	2.31033681218907e-25	0.32643761045525	0.186	0.041	5.54434628189134e-21
ENSG00000171604	CXXC5	3.07982165760761e-25	0.411856524244191	0.302	0.109	7.39095601392675e-21
ENSG00000162896	PIGR	3.42742598696196e-25	0.504965959805867	0.543	0.253	8.2251368835113e-21
ENSG00000102802	MEDAG	4.0480746145141e-25	0.142795354444831	0.055	0	9.71456945991093e-21
ENSG00000170558	CDH2	4.0480746145141e-25	0.192265047455804	0.055	0	9.71456945991093e-21
ENSG00000105509	HAS1	4.0480746145141e-25	0.142155872180431	0.055	0	9.71456945991093e-21
ENSG00000197943	PLCG2	5.9087702262157e-25	2.57706145352322	0.199	0.053	1.41798667888724e-20
ENSG00000123159	GIPC1	6.00360280399764e-25	0.404450032284552	0.37	0.158	1.44074460090335e-20
ENSG00000164574	GALNT10	6.35101120391499e-25	0.25915082705175	0.252	0.071	1.52411566871552e-20
NA	FAM84B	6.38516286055995e-25	0.283020544194026	0.276	0.092	1.53231138327718e-20
ENSG00000100902	PSMA6	7.78519722497261e-25	-0.614285222551203	0.255	0.495	1.86829163004893e-20
ENSG00000101220	C20orf27	7.85262263751908e-25	-0.599182239963697	0.181	0.422	1.88447238055183e-20
ENSG00000244687	UBE2V1	8.46123155272518e-25	-0.613413402187092	0.234	0.494	2.03052634802299e-20
ENSG00000240583	AQP1	9.44635684520393e-25	0.273501729471464	0.081	0.005	2.26693671571204e-20
ENSG00000134258	VTCN1	9.58230094845523e-25	0.048484110770333	0.058	0.001	2.29956058161029e-20
ENSG00000204287	HLA-DRA	1.3081182244356e-24	0.65965098777173	0.488	0.24	3.13922211500056e-20
ENSG00000088882	CPXM1	1.49242985226528e-24	0.238114178523496	0.06	0.001	3.58153315946623e-20
ENSG00000172935	MRGPRF	1.68441421307761e-24	0.147251432545819	0.06	0.001	4.04225722854364e-20
ENSG00000156453	PCDH1	1.71668085398737e-24	0.197489042449402	0.26	0.078	4.11969071339889e-20
ENSG00000175063	UBE2C	1.80096474180005e-24	-1.0109162185235	0.068	0.331	4.32195518737175e-20
ENSG00000012817	KDM5D	1.98171050227411e-24	0.0763402726872005	0.102	0.011	4.75570886335742e-20
ENSG00000187867	PALM3	2.17621479385918e-24	0.173698301582854	0.105	0.012	5.22248026230326e-20
ENSG00000188064	WNT7B	2.56866513551447e-24	0.147439865453894	0.066	0.002	6.16428259220763e-20
ENSG00000188488	SERPINA5	2.60639912164732e-24	0.0428987846165221	0.068	0.003	6.25483661212925e-20
ENSG00000198918	RPL39	3.37217710052386e-24	-0.584140321847529	0.843	0.862	8.09255060583717e-20
ENSG00000196975	ANXA4	3.98242195204376e-24	0.816251703789589	0.675	0.55	9.55701620051461e-20
ENSG00000183878	UTY	4.92662759476569e-24	0.0498266088698885	0.126	0.019	1.18229209019187e-19
ENSG00000198131	ZNF544	4.96679697405248e-24	0.133666434852163	0.144	0.026	1.19193193783312e-19
ENSG00000163286	ALPG	5.4423785172795e-24	0.158203872405797	0.052	0	1.30606199657673e-19
ENSG00000169594	BNC1	5.4423785172795e-24	0.156701019004056	0.052	0	1.30606199657673e-19
ENSG00000162073	PAQR4	5.45137840655787e-24	0.112552208425727	0.15	0.029	1.30822179000576e-19
ENSG00000149273	RPS3	6.19859854028843e-24	-0.613033651374985	0.898	0.901	1.48753967769842e-19
ENSG00000161970	RPL26	6.53744022227224e-24	-0.653599473252149	0.79	0.863	1.56885490454089e-19
ENSG00000115380	EFEMP1	7.17163475692343e-24	0.367477860274102	0.094	0.009	1.72104890896649e-19
ENSG00000133872	SARAF	7.68409787326967e-24	-0.521751326717143	0.37	0.602	1.84402980762726e-19
ENSG00000105193	RPS16	1.16476904767531e-23	0.551300856855553	0.869	0.826	2.79521276061121e-19
ENSG00000187824	TMEM220	1.16631712717291e-23	0.0984029681911246	0.163	0.034	2.79892784178954e-19
ENSG00000206053	JPT2	1.47391391558175e-23	0.419228011382351	0.341	0.143	3.53709861461309e-19
ENSG00000134049	IER3IP1	1.58655787440933e-23	-0.428918706275663	0.168	0.412	3.80742158700751e-19
ENSG00000102243	VGLL1	1.61669701880471e-23	0.118371895512451	0.073	0.004	3.87974950572753e-19
ENSG00000145623	OSMR	1.92149415145292e-23	0.134099519862468	0.176	0.039	4.61120166465673e-19
ENSG00000140937	CDH11	2.07396919801346e-23	0.180036861911683	0.058	0.001	4.97711128139269e-19
ENSG00000104529	EEF1D	2.29194360346886e-23	-0.452519066786479	0.654	0.817	5.50020625960457e-19
ENSG00000155066	PROM2	2.72557074190612e-23	0.165531524122515	0.131	0.021	6.5408246664263e-19
NA	AC004922.1	2.75361861874082e-23	-0.430392008677512	0.097	0.344	6.60813396125421e-19
ENSG00000013588	GPRC5A	2.8399602818003e-23	0.733289409898763	0.501	0.294	6.81533668426435e-19
ENSG00000211659	IGLV3-25	3.02861196338872e-23	-0.927929073335195	0	0.215	7.26806298974025e-19
ENSG00000123131	PRDX4	3.26960387270713e-23	-0.745535362051525	0.331	0.539	7.84639537372258e-19
ENSG00000182899	RPL35A	3.53988683096785e-23	-0.467305782915327	0.819	0.854	8.49502041695666e-19
ENSG00000229117	RPL41	3.62945350758972e-23	0.604726632898841	0.932	0.919	8.70996252751382e-19
ENSG00000074416	MGLL	3.65525128603981e-23	0.288422022477997	0.394	0.154	8.77187203623833e-19
ENSG00000233493	TMEM238	3.88389591175023e-23	0.504686497208681	0.286	0.098	9.32057340901819e-19
ENSG00000140416	TPM1	4.67695328625665e-23	0.950302276756807	0.682	0.532	1.12237524963587e-18
ENSG00000088832	FKBP1A	5.35755078613963e-23	-0.747160295370607	0.47	0.628	1.28570503765779e-18
ENSG00000170004	CHD3	6.10701142330095e-23	0.417510055962288	0.381	0.161	1.46556060136376e-18
ENSG00000147804	SLC39A4	6.26363049497152e-23	-0.588101553745033	0.276	0.494	1.50314604618327e-18
ENSG00000129007	CALML4	6.64712972304112e-23	-0.422525871440631	0.052	0.287	1.59517819093541e-18
ENSG00000113140	SPARC	7.25572963293177e-23	1.69372847883228	0.218	0.064	1.74122999731097e-18
ENSG00000168000	BSCL2	8.10556817661933e-23	-0.55832016135015	0.16	0.394	1.94517425102511e-18
ENSG00000105852	PON3	8.20126766806093e-23	-0.326292011550134	0.005	0.222	1.96814021498126e-18
ENSG00000115009	CCL20	8.30792769483091e-23	-0.903421112276554	0.152	0.427	1.99373648820552e-18
ENSG00000175567	UCP2	9.59771807668705e-23	-0.46544675219853	0.063	0.298	2.30326038404336e-18
ENSG00000101084	RAB5IF	1.00971218897129e-22	-0.638158121125092	0.357	0.562	2.4231073110933e-18
ENSG00000141526	SLC16A3	1.01402574943435e-22	0.381740374739563	0.323	0.12	2.43345899349256e-18
ENSG00000089063	TMEM230	1.05553310697821e-22	-0.646682641795042	0.362	0.568	2.53306835012631e-18
ENSG00000196562	SULF2	1.06501098700806e-22	0.189751884325372	0.165	0.037	2.55581336662194e-18
ENSG00000244067	GSTA2	1.25646193431719e-22	-0.580849473618692	0	0.21	3.0152573499744e-18
ENSG00000154096	THY1	1.26334493537194e-22	0.497083754984677	0.089	0.009	3.03177517590558e-18
ENSG00000146386	ABRACL	1.26781466132718e-22	-0.587535212645605	0.252	0.479	3.04250162425298e-18
ENSG00000172809	RPL38	1.59408441350161e-22	0.518658285156001	0.843	0.8	3.82548377552117e-18
ENSG00000186174	BCL9L	1.65643505247208e-22	0.270480977199339	0.289	0.101	3.9751128389225e-18
ENSG00000130208	APOC1	1.6619943511478e-22	-0.444077696616079	0.081	0.326	3.98845404388449e-18
ENSG00000224389	C4B	1.79027145499565e-22	0.0652665338965437	0.071	0.004	4.29629343769855e-18
ENSG00000123975	CKS2	1.98022306194389e-22	-0.483715729569068	0.226	0.473	4.75213930405296e-18
ENSG00000160209	PDXK	2.04419434976358e-22	0.522220508509176	0.407	0.199	4.90565760056265e-18
ENSG00000278615	C11orf98	2.06923383999209e-22	-0.501879149703833	0.22	0.456	4.96574736921302e-18
ENSG00000112818	MEP1A	2.21242393860315e-22	-0.417870724325112	0	0.208	5.30937496785984e-18
ENSG00000203706	SERTAD4-AS1	2.49047416195473e-22	0.143791028280964	0.089	0.009	5.97663989385896e-18
ENSG00000105171	POP4	2.49874343038512e-22	-0.869544055500775	0.199	0.428	5.99648448423822e-18
ENSG00000101294	HM13	2.56112062025918e-22	-0.560156541152614	0.378	0.598	6.14617726449798e-18
ENSG00000107281	NPDC1	2.57984887537923e-22	0.354166721922355	0.396	0.177	6.19112133113507e-18
ENSG00000065054	SLC9A3R2	2.63892212993238e-22	0.282269085523698	0.27	0.093	6.33288532741172e-18
ENSG00000213853	EMP2	3.0842214922576e-22	0.425475990076892	0.315	0.121	7.40151473711979e-18
ENSG00000125835	SNRPB	3.52163618206603e-22	-0.626338133963247	0.478	0.637	8.45122250972205e-18
ENSG00000143320	CRABP2	3.60358929159239e-22	0.762977027140388	0.094	0.011	8.64789358196341e-18
ENSG00000103351	CLUAP1	3.62196471947627e-22	0.237392913132817	0.207	0.058	8.69199093379916e-18
ENSG00000167656	LY6D	3.67332281241593e-22	0.100769285560182	0.058	0.002	8.81524008523575e-18
ENSG00000103534	TMC5	3.82583433716629e-22	0.44648306900386	0.52	0.259	9.18123724233167e-18
ENSG00000262188	LINC01978	3.90098345394008e-22	0.0456120881776339	0.063	0.003	9.3615800927654e-18
ENSG00000167157	PRRX2	4.18650455963213e-22	0.0895751794468813	0.06	0.002	1.00467736422052e-17
ENSG00000157214	STEAP2	4.19711856784061e-22	0.356120507735502	0.186	0.049	1.00722451391039e-17
ENSG00000112559	MDFI	4.65035753570236e-22	0.212345679803088	0.192	0.05	1.11599280141785e-17
ENSG00000114405	C3orf14	4.65379105655504e-22	0.13292425724014	0.06	0.002	1.11681677775208e-17
ENSG00000138085	ATRAID	4.73254996909609e-22	-0.56755938795153	0.244	0.473	1.13571734158368e-17
ENSG00000154783	FGD5	4.79955529063844e-22	0.0315063800003853	0.06	0.002	1.15179727864741e-17
ENSG00000075239	ACAT1	5.4205218637034e-22	-0.468726426442623	0.094	0.325	1.30081683685154e-17
ENSG00000141580	WDR45B	5.76744733932935e-22	0.628524570462282	0.43	0.226	1.38407201249226e-17
ENSG00000126603	GLIS2	5.79723751675688e-22	0.128615065888278	0.11	0.016	1.39122105927132e-17
ENSG00000172137	CALB2	6.71769849981662e-22	0.740910801662981	0.1	0.013	1.61211328598599e-17
ENSG00000167861	HID1	6.90735750544248e-22	0.361611040795258	0.315	0.121	1.65762765415609e-17
ENSG00000171345	KRT19	7.20298643854726e-22	0.565723429358129	0.858	0.802	1.72857268552257e-17
ENSG00000008513	ST3GAL1	7.57946100549726e-22	0.262291797461932	0.194	0.051	1.81891905209923e-17
ENSG00000142910	TINAGL1	7.85433027780299e-22	0.46673785100201	0.383	0.177	1.88488218006716e-17
ENSG00000007038	PRSS21	8.05314737389379e-22	0.290337142317724	0.131	0.024	1.93259430678703e-17
ENSG00000178078	STAP2	8.28205066087251e-22	-0.482444587643173	0.113	0.349	1.98752651759619e-17
ENSG00000261889	AC108134.2	8.3511640715231e-22	0.682442935510297	0.092	0.01	2.00411235388411e-17
ENSG00000139540	SLC39A5	8.56733902085947e-22	-0.462693689933913	0.081	0.31	2.05599001822585e-17
ENSG00000095627	TDRD1	9.80826389998698e-22	0.0400925925716421	0.047	0	2.35378717071887e-17
ENSG00000184185	KCNJ12	9.80826389998698e-22	0.0295837453451442	0.047	0	2.35378717071887e-17
ENSG00000275874	PICSAR	9.80826389998698e-22	0.0455616062075499	0.047	0	2.35378717071887e-17
ENSG00000125870	SNRPB2	1.02139362104613e-21	-0.589050043284234	0.333	0.527	2.45114041178651e-17
ENSG00000119888	EPCAM	1.03975656272764e-21	-0.655230053909793	0.554	0.716	2.49520779923378e-17
ENSG00000124226	RNF114	1.3261850832326e-21	-0.590753420750424	0.278	0.493	3.18257896274159e-17
ENSG00000162512	SDC3	1.58249653194081e-21	0.139674418088319	0.115	0.018	3.79767517735154e-17
ENSG00000167930	FAM234A	1.94713944121159e-21	0.244590308044927	0.26	0.089	4.67274523101957e-17
ENSG00000180447	GAS1	2.07846899491103e-21	0.169288248749633	0.05	0.001	4.9879098939875e-17
ENSG00000162244	RPL29	2.19253111405022e-21	-0.445653011915569	0.84	0.902	5.26163616749772e-17
ENSG00000064655	EYA2	2.2175488316516e-21	0.0620254610373834	0.081	0.007	5.3216736861975e-17
NA	FAM19A5	2.27541877753031e-21	0.0261759463377491	0.05	0.001	5.46054998231723e-17
ENSG00000125848	FLRT3	2.28614827786238e-21	-0.635460384651062	0.118	0.343	5.48629863721414e-17
ENSG00000134184	GSTM1	2.31478458775893e-21	0.20238242513415	0.15	0.033	5.55502005370388e-17
ENSG00000174514	MFSD4A	2.60655472852417e-21	0.108031169323541	0.108	0.016	6.2552100375123e-17
ENSG00000170231	FABP6	2.84308355419618e-21	-0.360622502366867	0.029	0.24	6.82283191335999e-17
ENSG00000181577	C6orf223	2.86970213587999e-21	0.126273445186276	0.066	0.004	6.8867111856848e-17
ENSG00000134240	HMGCS2	2.97344200930368e-21	-0.340396963801747	0.039	0.271	7.13566613392697e-17
ENSG00000151651	ADAM8	3.11891464834176e-21	0.196621765741311	0.155	0.034	7.48477137309056e-17
ENSG00000137288	UQCC2	3.22092977070081e-21	-0.44831409858342	0.268	0.498	7.72958726372781e-17
ENSG00000100612	DHRS7	3.34857822694193e-21	-0.465614686040225	0.223	0.475	8.03591802901523e-17
ENSG00000182752	PAPPA	3.41646663201053e-21	0.150712501433139	0.052	0.001	8.19883662349887e-17
ENSG00000214548	MEG3	4.0660108318952e-21	0.421687503999817	0.06	0.003	9.7576127943821e-17
ENSG00000198899	MT-ATP6	4.07377093330595e-21	0.876255208255722	0.892	0.883	9.77623548574762e-17
ENSG00000143452	HORMAD1	4.3600333403029e-21	0.0479363644014667	0.089	0.01	1.04632080100589e-16
ENSG00000079308	TNS1	4.60794229994417e-21	0.141042405609383	0.134	0.026	1.1058139931406e-16
ENSG00000122863	CHST3	4.66492715564305e-21	0.117210651526145	0.063	0.003	1.11948921881122e-16
ENSG00000166441	RPL27A	4.6680984234695e-21	0.7363321602309	0.869	0.823	1.12025025966421e-16
ENSG00000170791	CHCHD7	4.9799094046418e-21	-0.578989418032073	0.241	0.48	1.19507865892594e-16
ENSG00000021826	CPS1	5.52008346819476e-21	-0.377356967091548	0	0.196	1.32470963069738e-16
ENSG00000205544	TMEM256	5.77782054509192e-21	-0.517995068186809	0.241	0.457	1.38656137441116e-16
ENSG00000173402	DAG1	7.39975933529143e-21	0.398786804304739	0.328	0.142	1.77579424528324e-16
ENSG00000214253	FIS1	8.17241868600027e-21	-0.527475550688143	0.386	0.595	1.96121703626635e-16
ENSG00000172508	CARNS1	8.91619324729045e-21	0.0952640079655684	0.073	0.006	2.13970805548476e-16
ENSG00000152661	GJA1	9.06233411175355e-21	0.112961881753939	0.071	0.005	2.17477894013862e-16
ENSG00000129824	RPS4Y1	9.53033028810023e-21	0.96652157937019	0.278	0.117	2.28708866253829e-16
ENSG00000173706	HEG1	9.94155748187878e-21	0.270520746690033	0.105	0.016	2.38577496450127e-16
ENSG00000162545	CAMK2N1	1.2066772465894e-20	0.835095555650504	0.441	0.248	2.89578405636525e-16
ENSG00000103266	STUB1	1.30665369630059e-20	0.4166644738373	0.415	0.206	3.13570754038215e-16
ENSG00000180891	CUEDC1	1.31369387158504e-20	0.174856494625601	0.123	0.022	3.15260255302978e-16
ENSG00000234511	C5orf58	1.31515646220182e-20	0.0278543995420107	0.045	0	3.15611247799194e-16
ENSG00000156482	RPL30	1.32732352814429e-20	-0.473377617555789	0.892	0.881	3.18531100284066e-16
ENSG00000188157	AGRN	1.34503621549531e-20	0.543274509277144	0.36	0.165	3.22781790994564e-16
ENSG00000137880	GCHFR	1.53988986468355e-20	-0.407345869975377	0.089	0.317	3.69542769726758e-16
ENSG00000196408	NOXO1	1.55328205158036e-20	0.269437541331628	0.123	0.023	3.72756626738255e-16
ENSG00000171863	RPS7	1.62481535503184e-20	-0.668524165350976	0.787	0.795	3.8992318890054e-16
ENSG00000005884	ITGA3	1.77865714712598e-20	0.430180177129443	0.328	0.135	4.26842142167292e-16
ENSG00000183734	ASCL2	1.91001355573937e-20	-0.477687626970103	0.066	0.288	4.58365053106334e-16
ENSG00000239951	IGKV3-20	1.91155089090423e-20	-0.908512775927277	0	0.191	4.58733982799196e-16
ENSG00000142484	TM4SF5	2.01507722548068e-20	-0.665845970341575	0.27	0.527	4.83578232570854e-16
ENSG00000179091	CYC1	2.01950663061966e-20	-0.526376720438385	0.407	0.603	4.84641201216105e-16
ENSG00000165507	DEPP1	2.14565734579203e-20	0.231725230588835	0.255	0.083	5.14914849843173e-16
ENSG00000106367	AP1S1	2.1853329590371e-20	-0.488942009522191	0.265	0.468	5.24436203509722e-16
ENSG00000165556	CDX2	2.22568340652365e-20	-0.270710465828121	0.013	0.213	5.34119503897546e-16
ENSG00000147592	LACTB2	2.4904316289097e-20	-0.701765197954359	0.228	0.452	5.97653782305749e-16
ENSG00000136997	MYC	2.57074418262913e-20	-0.668309671788492	0.173	0.394	6.16927188947339e-16
ENSG00000272398	CD24	2.69830311580444e-20	0.821516260648208	0.667	0.584	6.47538781730749e-16
ENSG00000113722	CDX1	2.87598682187386e-20	-0.202951047928254	0.003	0.196	6.90179317513289e-16
ENSG00000211892	IGHG4	3.203445218232e-20	0.823083854872199	0.147	0.033	7.68762783471314e-16
ENSG00000065534	MYLK	3.44578277319205e-20	0.143622376068722	0.102	0.015	8.26918949910627e-16
ENSG00000011028	MRC2	3.81947497069524e-20	0.243103230910093	0.06	0.003	9.16597603467444e-16
ENSG00000170412	GPRC5C	3.93151030219354e-20	0.330275793829525	0.31	0.126	9.43483842320405e-16
ENSG00000025800	KPNA6	4.27756044345397e-20	0.369801334702374	0.281	0.107	1.02652895522008e-15
ENSG00000150551	LYPD1	4.58304028255282e-20	0.160667098147592	0.06	0.003	1.09983800700702e-15
ENSG00000120915	EPHX2	4.89564381270372e-20	-0.428270156913203	0.068	0.282	1.17485660217264e-15
ENSG00000145945	FAM50B	5.36076271413051e-20	0.0903296446090056	0.113	0.019	1.28647583613704e-15
ENSG00000113657	DPYSL3	5.4200862986826e-20	0.410812391463035	0.087	0.01	1.30071230995785e-15
ENSG00000086062	B4GALT1	5.86632202542393e-20	0.457391481972635	0.352	0.162	1.40779995966124e-15
ENSG00000140526	ABHD2	6.38934394132351e-20	0.45099859925646	0.451	0.241	1.53331475903882e-15
ENSG00000135446	CDK4	6.55605151083437e-20	-0.480893563537089	0.22	0.428	1.57332124157003e-15
ENSG00000051620	HEBP2	7.12411726419886e-20	0.605327024957152	0.504	0.304	1.70964566106244e-15
ENSG00000105669	COPE	8.08085569092654e-20	-0.399906798775673	0.433	0.618	1.93924374870855e-15
ENSG00000144381	HSPD1	9.05147548772804e-20	-0.600482732078119	0.614	0.721	2.17217308754497e-15
ENSG00000142173	COL6A2	1.00205486257016e-19	0.823984983491747	0.1	0.015	2.40473125919587e-15
ENSG00000172336	POP7	1.04954356375194e-19	-0.373419566617968	0.184	0.397	2.5186946442919e-15
ENSG00000171227	TMEM37	1.17559909537371e-19	0.17420697256594	0.226	0.072	2.82120270907784e-15
ENSG00000100918	REC8	1.25952260096813e-19	0.265066646085926	0.189	0.053	3.02260233780333e-15
ENSG00000135220	UGT2A3	1.30434875443033e-19	-0.338825643951289	0.021	0.218	3.13017614088191e-15
ENSG00000117984	CTSD	1.58320934045293e-19	0.734194839251792	0.63	0.497	3.79938577521894e-15
ENSG00000177410	ZFAS1	1.6043722092818e-19	-0.657307587816974	0.593	0.727	3.85017242783447e-15
ENSG00000105825	TFPI2	1.76245335348047e-19	0.229873872278146	0.042	0	4.22953555768242e-15
ENSG00000185070	FLRT2	1.76245335348047e-19	0.0944242482891622	0.042	0	4.22953555768242e-15
ENSG00000204382	XAGE1B	1.76245335348047e-19	0.0165967540294805	0.042	0	4.22953555768242e-15
ENSG00000120256	LRP11	1.85443180874774e-19	0.142862283068234	0.205	0.063	4.45026545463284e-15
ENSG00000125901	MRPS26	2.08285186236557e-19	-0.544018565920797	0.339	0.521	4.99842789930489e-15
ENSG00000175866	BAIAP2	2.51094974514483e-19	0.26294939144094	0.344	0.147	6.02577719839857e-15
ENSG00000168477	TNXB	2.53925128499264e-19	0.457635226371849	0.071	0.006	6.09369523372535e-15
ENSG00000132661	NXT1	2.64986719691932e-19	-0.437399514560284	0.139	0.349	6.35915129916699e-15
ENSG00000128510	CPA4	3.54065275836809e-19	0.250992216102251	0.06	0.004	8.49685848953174e-15
ENSG00000130635	COL5A1	3.59608637682242e-19	0.364178400172927	0.06	0.004	8.62988808709845e-15
ENSG00000167397	VKORC1	3.64467943557617e-19	0.249721951171202	0.213	0.069	8.7465017094957e-15
ENSG00000108187	PBLD	3.97460003754098e-19	0.294202144543485	0.231	0.077	9.53824517009085e-15
ENSG00000124143	ARHGAP40	4.0036026202797e-19	0.0265108309170664	0.045	0.001	9.60784556814723e-15
ENSG00000166902	MRPL16	4.30113604415768e-19	-0.504636881453458	0.199	0.409	1.03218662787696e-14
ENSG00000085117	CD82	4.32950693876798e-19	0.539385410862251	0.462	0.267	1.03899507516554e-14
ENSG00000124920	MYRF	4.36846424357268e-19	0.428321400962584	0.357	0.168	1.04834404917257e-14
ENSG00000166825	ANPEP	4.9537803288116e-19	-0.8227820643209	0.021	0.211	1.18880820330821e-14
ENSG00000175768	TOMM5	5.18308941924167e-19	-0.546301794002442	0.294	0.489	1.24383779882962e-14
ENSG00000182095	TNRC18	5.57567907256121e-19	0.336491475845193	0.341	0.152	1.33805146383324e-14
ENSG00000114771	AADAC	5.6719090715444e-19	-0.509078163539113	0.05	0.256	1.36114473898922e-14
ENSG00000114631	PODXL2	5.8268392986389e-19	-0.36595487484434	0.105	0.32	1.39832489488736e-14
ENSG00000130822	PNCK	5.98609070515512e-19	0.207228272879703	0.055	0.003	1.43654204742313e-14
NA	AC112229.3	6.25132179995654e-19	0.0283606925477893	0.047	0.001	1.50019220555357e-14
ENSG00000206538	VGLL3	6.34035072625469e-19	0.109354610688268	0.047	0.001	1.5215573672866e-14
ENSG00000231389	HLA-DPA1	6.47793359465131e-19	0.622904491917733	0.323	0.138	1.55457450404442e-14
ENSG00000244094	SPRR2F	6.63327740950076e-19	0.404922855434173	0.05	0.002	1.59185391273199e-14
ENSG00000069764	PLA2G10	6.73818954130973e-19	0.415636760969527	0.307	0.133	1.61703072612351e-14
ENSG00000019582	CD74	6.8202481368092e-19	0.502750680567113	0.706	0.582	1.63672314787147e-14
ENSG00000087245	MMP2	7.70766003590022e-19	0.318089457548987	0.073	0.007	1.84968425541533e-14
ENSG00000105810	CDK6	7.715213848819e-19	0.695246280605354	0.36	0.176	1.85149701943958e-14
ENSG00000197580	BCO2	7.72709723139729e-19	0.143558273902831	0.05	0.002	1.85434879359072e-14
ENSG00000196498	NCOR2	7.9426810046667e-19	0.352122997842691	0.367	0.173	1.90608458749991e-14
ENSG00000162882	HAAO	8.15915561618429e-19	-0.323001247513785	0.024	0.214	1.95803416477191e-14
ENSG00000139793	MBNL2	9.70559565463852e-19	0.266098413258147	0.352	0.156	2.32914884520015e-14
ENSG00000120885	CLU	1.1179717289269e-18	-0.71457298000779	0.428	0.604	2.68290855507878e-14
ENSG00000083844	ZNF264	1.24420214231102e-18	0.144495182524218	0.157	0.04	2.98583630111799e-14
ENSG00000109919	MTCH2	1.41156426740311e-18	-0.508188628358423	0.286	0.478	3.38747192891399e-14
NA	AL365205.1	1.50652455545971e-18	-0.393895282663285	0.126	0.336	3.6153576281922e-14
ENSG00000154582	ELOC	1.62231052442238e-18	-0.41506124500096	0.357	0.544	3.89322079650882e-14
ENSG00000135709	KIAA0513	1.69587826058891e-18	0.0489095281101525	0.118	0.022	4.06976864976127e-14
ENSG00000114942	EEF1B2	1.7195225509191e-18	-0.438079788518584	0.693	0.794	4.12651021769566e-14
ENSG00000196604	POTEF	1.82635665229879e-18	0.188496985000437	0.063	0.005	4.38289069418662e-14
ENSG00000100665	SERPINA4	2.24536020924607e-18	0.159896520830684	0.173	0.048	5.38841543014871e-14
ENSG00000142687	KIAA0319L	2.32819692801152e-18	0.358386587585182	0.31	0.131	5.58720698784203e-14
ENSG00000154277	UCHL1	2.35406683681093e-18	0.190433580422366	0.06	0.004	5.64928959497887e-14
ENSG00000173641	HSPB7	2.36104657791391e-18	0.0721143171462792	0.039	0	5.66603957767781e-14
ENSG00000174099	MSRB3	2.36104657791391e-18	0.109915777607104	0.039	0	5.66603957767781e-14
ENSG00000203783	PRR9	2.36104657791391e-18	0.202269723936113	0.039	0	5.66603957767781e-14
ENSG00000016391	CHDH	2.45876863408193e-18	0.134063551113974	0.184	0.053	5.90055296806983e-14
NA	SEPT9	2.5433406912597e-18	0.460261724099605	0.454	0.259	6.10350899088503e-14
ENSG00000135185	TMEM243	2.65150282388582e-18	-0.316239056994625	0.129	0.345	6.3630764767612e-14
ENSG00000167981	ZNF597	2.67682886779258e-18	0.123806065804676	0.081	0.01	6.42385391692863e-14
ENSG00000167770	OTUB1	3.22231789787821e-18	-0.404558815092958	0.328	0.531	7.73291849132813e-14
ENSG00000241468	ATP5MF	3.22469524667176e-18	-0.489346908969496	0.533	0.67	7.7386236529629e-14
ENSG00000196642	RABL6	3.41126072743503e-18	0.399750570975187	0.394	0.189	8.1863434936986e-14
ENSG00000173432	SAA1	3.51246948404003e-18	0.554765929665254	0.157	0.041	8.42922426779927e-14
ENSG00000166508	MCM7	3.5178815303273e-18	-0.499371130135477	0.207	0.427	8.44221209647946e-14
ENSG00000072110	ACTN1	3.5452100139584e-18	0.453692638421998	0.425	0.243	8.50779499149737e-14
ENSG00000144959	NCEH1	3.55136466604325e-18	0.523003694791409	0.26	0.103	8.52256492557058e-14
ENSG00000170190	SLC16A5	3.8175751211782e-18	0.0949217302529018	0.163	0.043	9.16141677580344e-14
ENSG00000066405	CLDN18	3.93705808675426e-18	0.713778804209638	0.601	0.457	9.44815199659288e-14
ENSG00000124942	AHNAK	4.01381838269492e-18	0.282741577055089	0.541	0.298	9.63236135479126e-14
ENSG00000091972	CD200	4.04587052038958e-18	0.184698115356797	0.058	0.004	9.70928007483092e-14
ENSG00000196535	MYO18A	4.2850642277515e-18	0.243156920356084	0.202	0.064	1.02832971337581e-13
ENSG00000130508	PXDN	4.28515610480758e-18	0.177302316609042	0.058	0.004	1.02835176203172e-13
ENSG00000127184	COX7C	4.3126965511216e-18	0.622185555841879	0.727	0.664	1.03496091833816e-13
ENSG00000108561	C1QBP	4.37545325120445e-18	-0.703668609585781	0.354	0.513	1.05002127122404e-13
ENSG00000106665	CLIP2	4.46588287087349e-18	0.248012240243818	0.176	0.051	1.07172257135222e-13
ENSG00000110245	APOC3	4.79788578546398e-18	-0.500446867804766	0.016	0.196	1.15139663079565e-13
ENSG00000066468	FGFR2	5.16038378970816e-18	0.128498326387634	0.118	0.023	1.23838890185416e-13
ENSG00000196636	SDHAF3	5.26949384261859e-18	-0.342350083254754	0.115	0.328	1.26457313235161e-13
ENSG00000179820	MYADM	5.73824227037513e-18	0.528245294471388	0.354	0.178	1.37706338004462e-13
ENSG00000130988	RGN	5.85656333877241e-18	-0.439739597065775	0.026	0.209	1.4054580700386e-13
ENSG00000188761	BCL2L15	5.92346816734509e-18	0.0827227250068819	0.181	0.051	1.42151389079948e-13
ENSG00000188290	HES4	5.96596575371987e-18	0.340470692643087	0.22	0.076	1.4317124615777e-13
ENSG00000109814	UGDH	6.1792860305555e-18	-0.525507474894801	0.265	0.488	1.48290506161271e-13
ENSG00000116871	MAP7D1	6.1971176659457e-18	0.156116809847673	0.231	0.081	1.48718429747365e-13
ENSG00000130304	SLC27A1	7.13934515990898e-18	0.0669010883817523	0.134	0.031	1.71330005147496e-13
ENSG00000154553	PDLIM3	7.15964901817916e-18	0.42783943272517	0.105	0.019	1.71817257138263e-13
ENSG00000100557	CCDC198	7.79426495151435e-18	0.0641589902944706	0.045	0.001	1.87046770306441e-13
ENSG00000187098	MITF	8.09335430989102e-18	0.0991212848436314	0.1	0.017	1.94224316728765e-13
ENSG00000196976	LAGE3	8.21723858318363e-18	-0.432632176995936	0.228	0.432	1.97197291519241e-13
ENSG00000205352	PRR13	9.23823109557025e-18	-0.565236402471337	0.475	0.655	2.21699069831495e-13
ENSG00000257017	HP	1.12769725812222e-17	0.462276658809301	0.073	0.008	2.7062478800417e-13
ENSG00000211450	SELENOH	1.20262742266435e-17	-0.447389740877557	0.52	0.698	2.8860652889099e-13
ENSG00000175390	EIF3F	1.2314365531165e-17	-0.568486612909791	0.407	0.57	2.95520144016898e-13
ENSG00000106330	MOSPD3	1.57570197690125e-17	-0.379058886559498	0.139	0.337	3.78136960416762e-13
ENSG00000120594	PLXDC2	1.61023393682377e-17	0.266978331967129	0.068	0.007	3.86423940158969e-13
ENSG00000178882	RFLNA	1.72140985908919e-17	0.340229875750278	0.299	0.128	4.13103937984224e-13
ENSG00000121931	LRIF1	1.7765218072277e-17	0.136278438674322	0.15	0.038	4.26329703298504e-13
ENSG00000163993	S100P	1.78069353057331e-17	0.372736879472678	0.672	0.441	4.27330833466983e-13
ENSG00000103260	METRN	1.86894957245351e-17	0.167413067293109	0.118	0.024	4.48510518397394e-13
ENSG00000144713	RPL32	2.16586734306474e-17	-0.442062846282178	0.879	0.893	5.19764844988676e-13
ENSG00000110057	UNC93B1	2.55023523594081e-17	0.287352305813589	0.278	0.116	6.12005451921075e-13
ENSG00000105819	PMPCB	2.69250922955691e-17	-0.412113655481094	0.218	0.414	6.46148364909066e-13
ENSG00000161013	MGAT4B	2.89347014189605e-17	0.451249613912218	0.404	0.214	6.94374964652214e-13
ENSG00000106624	AEBP1	2.91683594868342e-17	0.260842523257013	0.066	0.006	6.99982290965048e-13
ENSG00000175482	POLD4	3.15378209136986e-17	-0.484099748038514	0.328	0.552	7.56844626286939e-13
ENSG00000148204	CRB2	3.16263000645433e-17	0.065161404474374	0.037	0	7.58967948948909e-13
ENSG00000112531	QKI	3.39822989861716e-17	0.256716378891957	0.15	0.038	8.15507211070147e-13
ENSG00000115255	REEP6	3.48353455269291e-17	-0.360535292593136	0.063	0.255	8.35978621955244e-13
ENSG00000116741	RGS2	3.63076425586445e-17	-0.387572778221799	0.102	0.32	8.7131080612235e-13
ENSG00000131653	TRAF7	3.73944194521392e-17	0.357838230643499	0.336	0.162	8.97391278012437e-13
ENSG00000007520	TSR3	3.79709782643669e-17	0.333692930635609	0.197	0.065	9.11227536388276e-13
ENSG00000005022	SLC25A5	3.87214823276474e-17	-0.620827131144739	0.567	0.668	9.29238132898881e-13
ENSG00000166833	NAV2	4.21008834467582e-17	0.193269721285137	0.152	0.04	1.0103370009553e-12
ENSG00000147996	CBWD5	4.23876856338532e-17	-0.396151111480403	0.197	0.391	1.01721967984121e-12
ENSG00000214717	ZBED1	4.54770221473657e-17	0.136641801878106	0.199	0.065	1.09135757749248e-12
ENSG00000086548	CEACAM6	4.9101018663582e-17	0.830686200751837	0.252	0.103	1.17832624588864e-12
ENSG00000125652	ALKBH7	5.6032004913964e-17	-0.370795334839825	0.286	0.495	1.34465605392531e-12
ENSG00000024422	EHD2	6.21411896140106e-17	0.235410923270851	0.129	0.03	1.49126426835703e-12
ENSG00000140279	DUOX2	6.33542516596484e-17	0.581931470940824	0.255	0.099	1.52037533132824e-12
ENSG00000102393	GLA	6.3669397134086e-17	-0.340326819116997	0.081	0.282	1.5279381924238e-12
ENSG00000128789	PSMG2	6.4409676213709e-17	-0.350813613647775	0.276	0.465	1.54570340977659e-12
ENSG00000175084	DES	6.72845345815413e-17	0.118123930877694	0.039	0.001	1.61469426088783e-12
ENSG00000197903	HIST1H2BK	7.62450239472087e-17	-0.52873220897967	0.118	0.315	1.82972808468512e-12
ENSG00000234155	LINC02535	7.77003782431872e-17	-0.240551930328751	0	0.159	1.86465367708001e-12
ENSG00000173457	PPP1R14B	8.195835688314e-17	0.561886124455485	0.394	0.222	1.96683664848159e-12
ENSG00000181392	SYNE4	8.65591928511051e-17	-0.206781861862268	0.003	0.164	2.07724751004082e-12
ENSG00000147010	SH3KBP1	8.74490501087681e-17	0.414044425658581	0.283	0.123	2.09860230451022e-12
ENSG00000248810	LINC02432	1.01275194778418e-16	0.133111242622027	0.068	0.007	2.43040212429248e-12
ENSG00000173418	NAA20	1.02272989404485e-16	-0.396882560635523	0.31	0.49	2.45434719972884e-12
ENSG00000091262	ABCC6	1.06328277126214e-16	-0.310029317010728	0.05	0.235	2.55166599447489e-12
ENSG00000112977	DAP	1.07718176582605e-16	0.471316530576794	0.412	0.226	2.58502080162936e-12
ENSG00000196576	PLXNB2	1.07972304582136e-16	0.285644180543995	0.423	0.225	2.59111936536209e-12
ENSG00000182263	FIGN	1.08234658450409e-16	0.024989151879793	0.042	0.001	2.59741533349293e-12
ENSG00000152127	MGAT5	1.10779774278909e-16	0.146791220688048	0.218	0.076	2.65849302314526e-12
ENSG00000089472	HEPH	1.16081642309574e-16	-0.248901177297947	0.024	0.2	2.78572725214517e-12
ENSG00000243989	ACY1	1.42718832102515e-16	-0.365688163550374	0.134	0.328	3.42496653279616e-12
ENSG00000105173	CCNE1	1.50553359454409e-16	-0.355784278786716	0.055	0.241	3.61297952018692e-12
ENSG00000261068	AL512274.1	1.58846076356446e-16	0.0705878979723462	0.102	0.019	3.81198814040199e-12
ENSG00000158195	WASF2	1.58952642532137e-16	0.528119230260937	0.475	0.3	3.81454551548622e-12
ENSG00000168056	LTBP3	1.70488888646912e-16	0.254251009241202	0.357	0.177	4.09139234974859e-12
ENSG00000182327	GLTPD2	1.72422778386905e-16	-0.282650140633441	0.029	0.203	4.13780183572894e-12
ENSG00000149809	TM7SF2	1.72825222315382e-16	-0.50740279337439	0.171	0.365	4.14745968512453e-12
ENSG00000133983	COX16	1.74590733727566e-16	-0.435012550167948	0.255	0.463	4.18982842799413e-12
ENSG00000188257	PLA2G2A	1.8619250264392e-16	-1.21439245663779	0.157	0.365	4.46824767844878e-12
ENSG00000189337	KAZN	1.9056627732047e-16	0.081157133271102	0.079	0.011	4.57320952313664e-12
ENSG00000143369	ECM1	1.92631159866761e-16	0.152348036275318	0.087	0.013	4.62276257448253e-12
ENSG00000130332	LSM7	1.99223300677845e-16	-0.368851538822992	0.409	0.581	4.78096076966692e-12
ENSG00000153944	MSI2	2.09778124165595e-16	0.303414651605248	0.297	0.132	5.03425542372594e-12
ENSG00000126247	CAPNS1	2.12981241065618e-16	0.555059451601484	0.465	0.288	5.11112382309271e-12
ENSG00000114541	FRMD4B	2.46309512813526e-16	0.361407189324549	0.21	0.075	5.910935688499e-12
ENSG00000182985	CADM1	2.58631085783167e-16	0.0703510554213918	0.087	0.013	6.20662879662444e-12
ENSG00000231500	RPS18	2.68898782706928e-16	-0.404993397634057	0.932	0.956	6.45303298740086e-12
ENSG00000091140	DLD	2.69846811585216e-16	-0.402173338293657	0.247	0.433	6.47578378442202e-12
ENSG00000174939	ASPHD1	2.71858240762529e-16	0.415875238951963	0.323	0.154	6.52405406181918e-12
ENSG00000151748	SAV1	2.73309254350135e-16	0.324939044373156	0.194	0.066	6.55887548589453e-12
ENSG00000059728	MXD1	2.8072266994688e-16	-0.535791847528684	0.181	0.395	6.73678263338523e-12
ENSG00000127922	SEM1	2.86407760852767e-16	-0.383176490996776	0.575	0.691	6.87321344494471e-12
ENSG00000115307	AUP1	3.00273374322385e-16	-0.401322583717096	0.396	0.583	7.20596043698859e-12
ENSG00000074201	CLNS1A	3.06109243196294e-16	-0.491956802997073	0.257	0.432	7.34600961822465e-12
ENSG00000175029	CTBP2	3.22234905320676e-16	0.340961856526311	0.344	0.164	7.73299325788558e-12
ENSG00000169604	ANTXR1	3.26074905507458e-16	0.134664323256396	0.055	0.004	7.82514558236797e-12
ENSG00000152926	ZNF117	3.31549880475243e-16	0.231780600515558	0.142	0.038	7.95653403164488e-12
ENSG00000165828	PRAP1	3.54973287452023e-16	-0.785786155330099	0.084	0.276	8.51864895227365e-12
ENSG00000142949	PTPRF	3.61536471365443e-16	0.46571252860818	0.436	0.256	8.67615223982789e-12
ENSG00000143365	RORC	3.73241202429431e-16	0.0432548009680537	0.079	0.011	8.95704237590148e-12
ENSG00000142798	HSPG2	3.75145565881343e-16	0.320256049238076	0.36	0.177	9.00274329002048e-12
ENSG00000159713	TPPP3	4.13359145129969e-16	0.398735635070175	0.207	0.075	9.91979276482899e-12
ENSG00000106066	CPVL	4.18929560549335e-16	-0.309710723082696	0.058	0.24	1.00534715940629e-11
ENSG00000206190	ATP10A	4.21164566084906e-16	0.0565217279670785	0.055	0.004	1.01071072569056e-11
ENSG00000235142	LINC02532	4.23723998178603e-16	0.0594690282456785	0.034	0	1.01685285082901e-11
ENSG00000229227	AL356056.1	4.23723998178603e-16	0.0641888589094371	0.034	0	1.01685285082901e-11
ENSG00000203805	PLPP4	4.23723998178603e-16	0.0587333478196247	0.034	0	1.01685285082901e-11
ENSG00000214772	AC010168.1	4.23723998178603e-16	0.0189349975964513	0.034	0	1.01685285082901e-11
ENSG00000186081	KRT5	4.23723998178603e-16	0.241641591215318	0.034	0	1.01685285082901e-11
ENSG00000268902	CSAG2	4.23723998178603e-16	0.0215348938108174	0.034	0	1.01685285082901e-11
ENSG00000228278	ORM2	4.25075328762419e-16	0.0429811523228902	0.094	0.017	1.02009577396405e-11
ENSG00000071575	TRIB2	4.29463102785677e-16	0.220788419357591	0.207	0.072	1.03062555406507e-11
ENSG00000099800	TIMM13	4.53036510598826e-16	-0.384330862916201	0.341	0.525	1.08719701813506e-11
ENSG00000182492	BGN	4.95861698139353e-16	0.263993770714768	0.092	0.016	1.18996890319482e-11
ENSG00000134531	EMP1	5.04366332298048e-16	0.352301763810828	0.202	0.071	1.21037832424886e-11
ENSG00000184007	PTP4A2	5.22756893090687e-16	0.57467584499067	0.486	0.317	1.25451199203903e-11
ENSG00000130429	ARPC1B	5.2603489728715e-16	-0.385363672489844	0.451	0.611	1.2623785465097e-11
ENSG00000103363	ELOB	5.35238393352489e-16	0.595573053360761	0.703	0.709	1.2844650963673e-11
ENSG00000269343	ZNF587B	5.49985934196656e-16	0.0886409129016025	0.084	0.013	1.31985624488513e-11
ENSG00000143321	HDGF	5.78984966111858e-16	0.673978274707311	0.475	0.314	1.38944812167524e-11
ENSG00000167088	SNRPD1	5.87259022771124e-16	-0.453534216777349	0.383	0.554	1.40930420284614e-11
ENSG00000182022	CHST15	5.87682831081953e-16	0.0284060852275589	0.052	0.004	1.41032125803047e-11
ENSG00000179292	TMEM151A	6.09254920432385e-16	0.11996965358466	0.139	0.037	1.46208995805364e-11
ENSG00000165506	DNAAF2	6.58364481687286e-16	-0.327045963579448	0.121	0.31	1.57994308315315e-11
ENSG00000111341	MGP	6.68199384358017e-16	0.334916904595597	0.108	0.023	1.60354488258237e-11
ENSG00000091527	CDV3	7.16117068926855e-16	0.604432579684217	0.459	0.28	1.71853774201067e-11
ENSG00000088930	XRN2	7.50242911092436e-16	-0.470746433499889	0.354	0.516	1.80043293803963e-11
ENSG00000122218	COPA	8.43498281525324e-16	0.561828489128709	0.48	0.332	2.02422717600447e-11
ENSG00000127526	SLC35E1	8.71499303258898e-16	0.239434290053281	0.241	0.096	2.0914240279607e-11
ENSG00000181143	MUC16	8.78346645583124e-16	0.270608019296903	0.068	0.008	2.10785628007038e-11
ENSG00000122585	NPY	8.87862530135188e-16	0.147549237159926	0.037	0.001	2.13069249981842e-11
ENSG00000173068	BNC2	8.92252851012619e-16	0.122408850118122	0.037	0.001	2.14122839186008e-11
ENSG00000145569	OTULINL	1.06898915449758e-15	-0.222712642495754	0.005	0.158	2.56536017296328e-11
ENSG00000104763	ASAH1	1.07925910387146e-15	-0.440413453563517	0.276	0.466	2.59000599747073e-11
ENSG00000153250	RBMS1	1.08168204327906e-15	0.265944966049113	0.262	0.11	2.59582056746108e-11
ENSG00000128052	KDR	1.08595676079778e-15	0.161924204848106	0.058	0.005	2.6060790345625e-11
ENSG00000112667	DNPH1	1.08647748741229e-15	-0.436820797932413	0.375	0.537	2.60732867429201e-11
ENSG00000163382	NAXE	1.12670209331589e-15	-0.507359069742979	0.336	0.501	2.70385968353947e-11
ENSG00000141854	MISP3	1.14389316486101e-15	0.0544939733683209	0.123	0.029	2.74511481703346e-11
ENSG00000075415	SLC25A3	1.2427105615106e-15	-0.384267140661375	0.593	0.72	2.98225680551314e-11
ENSG00000078328	RBFOX1	1.3010917944312e-15	0.106505525782853	0.039	0.001	3.12236008827598e-11
ENSG00000134533	RERG	1.31187205301337e-15	0.03481434139608	0.058	0.005	3.14823055282147e-11
ENSG00000082497	SERTAD4	1.34374576907784e-15	0.118697139022909	0.039	0.001	3.224721096633e-11
ENSG00000114251	WNT5A	1.36244496919156e-15	0.0611655848613677	0.039	0.001	3.2695954370659e-11
ENSG00000167315	ACAA2	1.38176482004988e-15	-0.409224753462721	0.244	0.429	3.3159592151557e-11
ENSG00000186716	BCR	1.39376184644515e-15	0.126925348142957	0.184	0.061	3.34474967909906e-11
ENSG00000105821	DNAJC2	1.42399205031584e-15	-0.358641408551383	0.236	0.425	3.41729612234796e-11
ENSG00000182551	ADI1	1.43925417741247e-15	-0.378864532774916	0.294	0.48	3.45392217495445e-11
ENSG00000107186	MPDZ	1.46387909404802e-15	0.10692357068773	0.042	0.002	3.51301704989644e-11
ENSG00000229859	PGA3	1.48312449244871e-15	0.867281998847489	0.042	0.002	3.55920215697842e-11
ENSG00000065911	MTHFD2	1.60569045298581e-15	-0.467994255044288	0.173	0.372	3.85333594907534e-11
ENSG00000142409	ZNF787	1.6412561573781e-15	0.167311872614899	0.173	0.054	3.93868652647596e-11
ENSG00000172037	LAMB2	1.64879125645957e-15	0.241072567032926	0.252	0.105	3.95676925725168e-11
ENSG00000103342	GSPT1	1.66245019836729e-15	0.516596456267388	0.415	0.244	3.98954798604181e-11
ENSG00000131477	RAMP2	1.73103154675218e-15	-0.317997829250813	0.034	0.202	4.15412950589587e-11
ENSG00000144746	ARL6IP5	1.77501521097531e-15	0.635569687180889	0.457	0.286	4.25968150329855e-11
ENSG00000130957	FBP2	1.88092919659459e-15	0.0448187124826726	0.063	0.007	4.5138538859877e-11
ENSG00000103550	KNOP1	1.9379169798736e-15	0.418360655318915	0.378	0.202	4.65061316830067e-11
ENSG00000167283	ATP5MG	2.032918025954e-15	-0.406766706933055	0.627	0.733	4.8785966786844e-11
ENSG00000128591	FLNC	2.04442568553677e-15	0.209992589899415	0.066	0.008	4.90621276015113e-11
ENSG00000130725	UBE2M	2.07356582074781e-15	0.417168216873601	0.265	0.118	4.97614325663059e-11
ENSG00000100379	KCTD17	2.10024563462156e-15	0.0572922330658042	0.071	0.009	5.04016947396483e-11
ENSG00000013364	MVP	2.12998844441237e-15	0.46673402520752	0.517	0.342	5.1115462689008e-11
ENSG00000092295	TGM1	2.14489582515966e-15	0.211910452600895	0.066	0.008	5.14732100121815e-11
ENSG00000147123	NDUFB11	2.21556207040568e-15	-0.420353514810852	0.538	0.651	5.31690585655955e-11
ENSG00000137393	RNF144B	2.33673774159672e-15	0.16421820354508	0.11	0.024	5.60770323228381e-11
ENSG00000164919	COX6C	2.39086451148215e-15	-0.401632068482901	0.619	0.732	5.73759665465487e-11
ENSG00000136261	BZW2	2.42341649450713e-15	-0.347619523441434	0.31	0.501	5.8157149035182e-11
ENSG00000196199	MPHOSPH8	2.42353176159051e-15	0.257313031040382	0.433	0.233	5.81599152146491e-11
ENSG00000152234	ATP5F1A	2.62568827475139e-15	-0.473539903435718	0.402	0.554	6.3011267217484e-11
ENSG00000167815	PRDX2	2.6500931600029e-15	-0.462745549026987	0.451	0.609	6.35969356537497e-11
ENSG00000171223	JUNB	2.8849989678784e-15	-0.517300840354788	0.591	0.766	6.92342052311458e-11
ENSG00000115484	CCT4	2.89353797802192e-15	-0.401784287709234	0.381	0.536	6.94391243965701e-11
ENSG00000001630	CYP51A1	2.90716822163421e-15	-0.447210404564095	0.155	0.345	6.97662229827779e-11
ENSG00000175315	CST6	2.9530367969647e-15	0.24924626931947	0.079	0.012	7.08669770535588e-11
ENSG00000118508	RAB32	3.11340621039851e-15	0.299358988854463	0.207	0.079	7.47155222371434e-11
ENSG00000141753	IGFBP4	3.11439409778368e-15	1.35129750235997	0.239	0.104	7.47392295586127e-11
ENSG00000054598	FOXC1	3.22485620173823e-15	0.14909030543842	0.089	0.016	7.7390099129314e-11
ENSG00000130811	EIF3G	3.22623147845879e-15	-0.339061463357359	0.354	0.533	7.74231030200542e-11
ENSG00000163082	SGPP2	3.26323700563706e-15	0.120384852322144	0.176	0.058	7.83111616612781e-11
ENSG00000111799	COL12A1	3.27084218053983e-15	0.0960021833844568	0.052	0.004	7.84936706485948e-11
ENSG00000237541	HLA-DQA2	3.45149554096169e-15	0.264577216247528	0.068	0.009	8.28289899919986e-11
ENSG00000108511	HOXB6	3.56306649252699e-15	0.150874595199812	0.144	0.041	8.55064696876627e-11
ENSG00000232756	AC004990.1	3.75600229822064e-15	0.0834365140539897	0.052	0.004	9.01365431526989e-11
ENSG00000075624	ACTB	3.90007115703845e-15	-0.385445761771875	0.885	0.924	9.35939076266088e-11
ENSG00000067836	ROGDI	3.95339535784088e-15	0.160158499220308	0.176	0.057	9.48735817974655e-11
ENSG00000131459	GFPT2	3.97494727337125e-15	0.0829444607127983	0.052	0.004	9.53907846663633e-11
ENSG00000137692	DCUN1D5	3.97933910807318e-15	-0.386407976841936	0.189	0.365	9.54961799155402e-11
ENSG00000170921	TANC2	4.40444030608614e-15	0.102904539065243	0.089	0.016	1.05697758465455e-10
ENSG00000196260	SFTA2	4.41109667838639e-15	0.569056884858478	0.341	0.185	1.05857498087917e-10
ENSG00000160789	LMNA	4.48982793643038e-15	0.439281199444838	0.656	0.568	1.07746890818456e-10
ENSG00000111716	LDHB	4.49569675865565e-15	-0.638568784692254	0.323	0.503	1.07887730814218e-10
ENSG00000175602	CCDC85B	4.75286436921699e-15	-0.514150174235587	0.268	0.444	1.14059239132469e-10
ENSG00000122035	RASL11A	4.82444766573323e-15	-0.660510443839882	0.029	0.189	1.15777095082266e-10
ENSG00000162909	CAPN2	5.01362479445657e-15	0.274961394578287	0.394	0.198	1.20316967817369e-10
ENSG00000196611	MMP1	5.12611860918509e-15	0.270232771263642	0.11	0.025	1.23016594383224e-10
ENSG00000111674	ENO2	5.34720638141456e-15	0.218322155320259	0.126	0.033	1.28322258741187e-10
ENSG00000177576	C18orf32	5.5870268034909e-15	-0.356688452022404	0.176	0.358	1.34077469230175e-10
ENSG00000144407	PTH2R	5.68033134136626e-15	0.0443914582257925	0.031	0	1.36316591530107e-10
ENSG00000064692	SNCAIP	5.68033134136626e-15	0.0916397888468049	0.031	0	1.36316591530107e-10
ENSG00000152377	SPOCK1	5.68033134136626e-15	0.0495506412876828	0.031	0	1.36316591530107e-10
ENSG00000251664	PCDHA12	5.68033134136626e-15	0.078744216117138	0.031	0	1.36316591530107e-10
ENSG00000198542	ITGBL1	5.68033134136626e-15	0.0505522183543224	0.031	0	1.36316591530107e-10
ENSG00000101489	CELF4	5.68033134136626e-15	0.0220774703803664	0.031	0	1.36316591530107e-10
ENSG00000188219	POTEE	5.69812775879555e-15	0.173809862937308	0.063	0.007	1.36743669955576e-10
ENSG00000162434	JAK1	5.77277497069264e-15	0.413242055264801	0.496	0.3	1.38535053746682e-10
ENSG00000118263	KLF7	5.99871327982557e-15	0.151417055292844	0.197	0.067	1.43957121289254e-10
ENSG00000104870	FCGRT	6.11723494633224e-15	-0.527479908695601	0.404	0.581	1.46801404242081e-10
ENSG00000008710	PKD1	6.1657042368347e-15	0.115514926720337	0.171	0.054	1.47964570275559e-10
ENSG00000185290	NUPR2	6.18321125288822e-15	0.0671168881777483	0.063	0.007	1.48384703646812e-10
ENSG00000099769	IGFALS	6.19377684108193e-15	0.0355572692061964	0.05	0.004	1.48638256632284e-10
ENSG00000111319	SCNN1A	6.3680405330647e-15	0.176432938138967	0.26	0.103	1.52820236712487e-10
NA	CTGF	6.38958756858961e-15	0.45965426793791	0.312	0.147	1.53337322471013e-10
ENSG00000029993	HMGB3	6.65179501529249e-15	-0.362458353706869	0.181	0.371	1.59629776776989e-10
ENSG00000164237	CMBL	6.84669727241035e-15	0.365545310967156	0.323	0.155	1.64307041143304e-10
ENSG00000149925	ALDOA	6.85170811459975e-15	-0.396500852803274	0.386	0.62	1.64427291334165e-10
ENSG00000126522	ASL	7.07489567402445e-15	-0.497124602157024	0.323	0.506	1.69783346385239e-10
ENSG00000241370	RPP21	7.12344430071851e-15	-0.361562065969756	0.262	0.467	1.70948416328643e-10
ENSG00000069275	NUCKS1	7.62269038513523e-15	0.686854138908782	0.564	0.411	1.82929323862475e-10
ENSG00000177425	PAWR	7.9461816998409e-15	0.379154101482723	0.399	0.219	1.90692468432782e-10
ENSG00000203950	RTL8A	8.28950838440133e-15	-0.309960382971303	0.207	0.393	1.98931622208863e-10
ENSG00000115875	SRSF7	8.97551083525402e-15	-0.395102925802306	0.522	0.691	2.15394309024426e-10
ENSG00000204435	CSNK2B	9.06565889401466e-15	-0.37324578337897	0.37	0.555	2.17557682138564e-10
ENSG00000182580	EPHB3	9.22526520886815e-15	0.0825450193705663	0.139	0.039	2.21387914482418e-10
ENSG00000143158	MPC2	1.02977879891667e-14	-0.404488483554221	0.37	0.539	2.47126316164023e-10
ENSG00000147883	CDKN2B	1.05209218290761e-14	-0.51101612915657	0.055	0.23	2.52481082054167e-10
ENSG00000232956	SNHG15	1.06159880970551e-14	-0.37580469412782	0.181	0.363	2.54762482353128e-10
ENSG00000102409	BEX4	1.08809274525858e-14	0.112322682634235	0.087	0.016	2.61120497007154e-10
ENSG00000060138	YBX3	1.12638675525528e-14	0.4713376828559	0.504	0.34	2.70310293526162e-10
ENSG00000025423	HSD17B6	1.14149655622769e-14	0.105403369515052	0.034	0.001	2.73936343563521e-10
ENSG00000172346	CSDC2	1.14149748870953e-14	0.0374709696156699	0.034	0.001	2.73936567340513e-10
ENSG00000169282	KCNAB1	1.1471137938719e-14	0.0907095103048905	0.034	0.001	2.75284368253379e-10
ENSG00000172270	BSG	1.14989752110704e-14	-0.346169944751164	0.541	0.67	2.75952407115268e-10
ENSG00000211895	IGHA1	1.18154822895737e-14	-0.70294306486968	0.1	0.297	2.8354794398519e-10
ENSG00000101825	MXRA5	1.18988804279124e-14	0.433484421413188	0.165	0.055	2.85549332509043e-10
ENSG00000086289	EPDR1	1.21071638780019e-14	0.0426109115595908	0.034	0.001	2.90547718744289e-10
ENSG00000148734	NPFFR1	1.21071638780019e-14	0.0358225399733087	0.034	0.001	2.90547718744289e-10
ENSG00000111215	PRR4	1.21666763478282e-14	0.0459345797647123	0.034	0.001	2.9197589899518e-10
ENSG00000067082	KLF6	1.2230052403223e-14	-0.496872425170799	0.486	0.666	2.93496797572546e-10
ENSG00000106003	LFNG	1.22390564936873e-14	0.134476247172103	0.228	0.086	2.93712877735507e-10
ENSG00000179750	APOBEC3B	1.24454060695887e-14	0.130461680425767	0.045	0.003	2.9866485485799e-10
ENSG00000175334	BANF1	1.31963874382281e-14	-0.437326658177276	0.409	0.568	3.16686905742598e-10
ENSG00000115295	CLIP4	1.35823824439e-14	0.114061821704028	0.073	0.011	3.25950013888713e-10
ENSG00000100266	PACSIN2	1.4121323986967e-14	0.21114923385014	0.302	0.142	3.38883533039233e-10
ENSG00000092847	AGO1	1.44497804027429e-14	0.186580697696221	0.176	0.06	3.46765830105025e-10
ENSG00000070831	CDC42	1.477358341439e-14	0.575812906663868	0.58	0.461	3.54536454778531e-10
ENSG00000166147	FBN1	1.54870537550157e-14	0.125383188766079	0.042	0.002	3.71658316012866e-10
ENSG00000136295	TTYH3	1.61320087519678e-14	0.340904502194724	0.228	0.091	3.87135946029724e-10
ENSG00000169750	RAC3	1.63225460829324e-14	-0.201462072477817	0.026	0.182	3.91708460898212e-10
ENSG00000239789	MRPS17	1.66622709441199e-14	-0.378331351781007	0.186	0.352	3.99861178116989e-10
ENSG00000150594	ADRA2A	1.66737711604361e-14	0.0703573322432534	0.087	0.016	4.00137160308145e-10
ENSG00000125818	PSMF1	1.67223642036825e-14	-0.380159120097521	0.318	0.487	4.01303296159971e-10
ENSG00000146166	LGSN	1.68313303561862e-14	0.0238956111344105	0.037	0.001	4.03918265887757e-10
ENSG00000242372	EIF6	1.70699903362565e-14	-0.446587114304674	0.438	0.62	4.09645628089483e-10
ENSG00000196834	POTEI	1.79969083334368e-14	0.283470052342251	0.081	0.015	4.31889806185816e-10
ENSG00000090013	BLVRB	1.88593039142297e-14	0.538358700571583	0.575	0.451	4.52585575333684e-10
ENSG00000135211	TMEM60	1.88793519535815e-14	-0.248634097387714	0.1	0.28	4.53066688182049e-10
ENSG00000158163	DZIP1L	1.89373280823682e-14	0.260770698382925	0.1	0.022	4.54457999320673e-10
ENSG00000141736	ERBB2	1.91649994420743e-14	0.271201544693962	0.354	0.18	4.599216566109e-10
ENSG00000164111	ANXA5	1.92609957843621e-14	0.727594235207371	0.535	0.419	4.62225376833121e-10
ENSG00000163637	PRICKLE2	1.99071719597872e-14	0.0708061499327734	0.052	0.005	4.77732312690973e-10
ENSG00000105519	CAPS	2.0234956343892e-14	0.058146986293708	0.163	0.05	4.85598482340719e-10
ENSG00000149806	FAU	2.17154095724859e-14	-0.305748144977051	0.801	0.879	5.21126398920516e-10
ENSG00000158710	TAGLN2	2.29052308341053e-14	0.764185297717085	0.719	0.711	5.49679729556859e-10
ENSG00000019102	VSIG2	2.57297763124388e-14	0.0464512761035052	0.375	0.169	6.17463171945907e-10
ENSG00000154518	ATP5MC3	2.604278125639e-14	-0.406086286599379	0.551	0.689	6.24974664590848e-10
ENSG00000137547	MRPL15	2.61263233559017e-14	-0.338015481419622	0.176	0.351	6.2697950789493e-10
ENSG00000169991	IFFO2	2.620710056374e-14	0.0705719780995159	0.092	0.018	6.28917999328632e-10
ENSG00000135441	BLOC1S1	2.72307140833894e-14	0.370630759403855	0.383	0.209	6.53482676573178e-10
ENSG00000198643	FAM3D	2.86644808759801e-14	0.251751004357118	0.197	0.07	6.87890212061771e-10
ENSG00000244274	DBNDD2	3.02271117946596e-14	-0.33591777689186	0.178	0.38	7.25390228848242e-10
ENSG00000265972	TXNIP	3.05230728754289e-14	0.413092930012719	0.425	0.247	7.32492702864542e-10
ENSG00000013306	SLC25A39	3.05579266855522e-14	-0.383096955826584	0.367	0.529	7.33329124599882e-10
ENSG00000131620	ANO1	3.10900229777041e-14	0.0984546089704649	0.131	0.036	7.46098371418943e-10
ENSG00000223865	HLA-DPB1	3.48543919293011e-14	0.454595720583512	0.318	0.156	8.36435697519369e-10
ENSG00000169230	PRELID1	3.63281053714101e-14	-0.358753202093696	0.407	0.561	8.71801872703099e-10
ENSG00000076554	TPD52	3.67452563099934e-14	-0.328049543640813	0.27	0.456	8.81812660927221e-10
ENSG00000023171	GRAMD1B	3.80241066386217e-14	0.0401179470493121	0.11	0.026	9.12502511113644e-10
ENSG00000129038	LOXL1	3.85716959206489e-14	0.160772245445048	0.102	0.023	9.25643558703732e-10
ENSG00000141905	NFIC	3.88609236240141e-14	0.349568591839425	0.281	0.129	9.3258444512909e-10
ENSG00000138119	MYOF	3.89759772594738e-14	0.347951287680764	0.315	0.153	9.35345502272852e-10
ENSG00000127124	HIVEP3	3.97999373996583e-14	0.126320463531744	0.076	0.012	9.55118897717e-10
ENSG00000197928	ZNF677	4.16075925928096e-14	0.00291438662681266	0.071	0.01	9.98499007042246e-10
ENSG00000084636	COL16A1	4.99018833969843e-14	0.0973136746761534	0.131	0.036	1.19754539776083e-09
ENSG00000160113	NR2F6	5.13705246450879e-14	0.319151759875111	0.325	0.167	1.23278985043282e-09
ENSG00000198502	HLA-DRB5	5.65025031133089e-14	0.344594939753391	0.192	0.072	1.35594706971319e-09
ENSG00000108244	KRT23	5.84763632607338e-14	0.137732057381723	0.047	0.004	1.40331576553109e-09
ENSG00000198814	GK	5.8816995048271e-14	-0.380565265091407	0.042	0.205	1.41149024716841e-09
ENSG00000110090	CPT1A	5.90754482580029e-14	0.128028062974825	0.197	0.072	1.41769260729555e-09
ENSG00000100997	ABHD12	6.20460277011869e-14	-0.394081429800456	0.244	0.419	1.48898057277308e-09
ENSG00000101166	PRELID3B	6.2073545980801e-14	-0.377994615773049	0.273	0.451	1.48964095644726e-09
ENSG00000213339	QTRT1	6.38860053025227e-14	-0.31012802992664	0.123	0.304	1.53313635524994e-09
ENSG00000250120	PCDHA10	7.62301946692438e-14	0.100109137534279	0.029	0	1.82937221167251e-09
ENSG00000091656	ZFHX4	7.62301946692438e-14	0.117051728180674	0.029	0	1.82937221167251e-09
ENSG00000225383	SFTA1P	7.62301946692438e-14	0.0563283225450138	0.029	0	1.82937221167251e-09
ENSG00000100739	BDKRB1	7.62301946692438e-14	0.0923986137154267	0.029	0	1.82937221167251e-09
ENSG00000225746	MEG8	7.62301946692438e-14	0.0771398439486942	0.029	0	1.82937221167251e-09
ENSG00000169184	MN1	7.62301946692438e-14	0.0440728449952062	0.029	0	1.82937221167251e-09
ENSG00000144015	TRIM43	7.62301946692438e-14	0.0162890926202413	0.029	0	1.82937221167251e-09
ENSG00000144130	NT5DC4	7.62301946692438e-14	0.041369499091481	0.029	0	1.82937221167251e-09
ENSG00000214160	ALG3	7.68386893564706e-14	-0.348034259210389	0.231	0.402	1.84397486717658e-09
ENSG00000204392	LSM2	7.7170322567967e-14	-0.444996909836716	0.294	0.461	1.85193340098607e-09
ENSG00000188483	IER5L	7.74894349039834e-14	0.268052842172971	0.323	0.154	1.85959145882579e-09
ENSG00000181029	TRAPPC5	7.98649218924565e-14	-0.310684347676129	0.176	0.36	1.91659839557517e-09
ENSG00000134644	PUM1	8.00383965159497e-14	0.409650227158824	0.373	0.214	1.92076143958976e-09
ENSG00000058668	ATP2B4	8.2043634931375e-14	0.237301292303926	0.171	0.058	1.96888315108314e-09
ENSG00000135114	OASL	8.52656281191212e-14	-0.616620536936288	0.052	0.211	2.04620454360267e-09
ENSG00000167741	GGT6	8.8380279177501e-14	0.0263636422805035	0.123	0.032	2.12094993970167e-09
ENSG00000035403	VCL	8.87482317005499e-14	0.353090503068982	0.299	0.147	2.1297800643498e-09
ENSG00000188846	RPL14	8.93082310972934e-14	-0.36379153496119	0.835	0.864	2.14321892987285e-09
ENSG00000125970	RALY	9.01152256443019e-14	-0.397862064186847	0.402	0.568	2.16258518501196e-09
ENSG00000118181	RPS25	9.10942279753818e-14	-0.348790842398896	0.848	0.848	2.18607928295321e-09
ENSG00000141542	RAB40B	9.18391993772502e-14	0.274716074646624	0.273	0.131	2.20395710665525e-09
ENSG00000051523	CYBA	9.29541679061693e-14	0.581648785518913	0.719	0.677	2.23071412141225e-09
ENSG00000276649	AL117335.1	9.62001159979982e-14	0.0749996545807232	0.052	0.005	2.30861038371996e-09
ENSG00000147852	VLDLR	9.74744251118148e-14	0.0395240722017975	0.045	0.003	2.33919125383333e-09
ENSG00000167460	TPM4	9.84281959068181e-14	0.596396345953079	0.643	0.548	2.36207984537182e-09
ENSG00000095015	MAP3K1	9.88832875779945e-14	0.186595977686559	0.186	0.068	2.37300113529671e-09
ENSG00000197343	ZNF655	1.00787317027968e-13	0.113353730523129	0.234	0.093	2.41869403403718e-09
ENSG00000169715	MT1E	1.01522192170314e-13	0.49236453965091	0.367	0.192	2.4363295677032e-09
ENSG00000100311	PDGFB	1.03804308508286e-13	0.0432729092145793	0.045	0.003	2.49109579558186e-09
ENSG00000153234	NR4A2	1.13698104297891e-13	-0.428282177120822	0.131	0.315	2.72852710694079e-09
ENSG00000101146	RAE1	1.16048245071312e-13	-0.395161037501768	0.168	0.337	2.78492578522135e-09
ENSG00000126768	TIMM17B	1.2126649667633e-13	-0.275661240404763	0.252	0.426	2.91015338723858e-09
ENSG00000075142	SRI	1.22040919338433e-13	-0.400852873991337	0.428	0.577	2.92873798228371e-09
ENSG00000197879	MYO1C	1.33208349370741e-13	0.290351825240421	0.394	0.22	3.19673396819903e-09
ENSG00000075223	SEMA3C	1.33708066727496e-13	0.320876579874882	0.207	0.084	3.20872618532645e-09
ENSG00000161267	BDH1	1.34916555599037e-13	-0.221103318842275	0.05	0.205	3.23772750126569e-09
ENSG00000198910	L1CAM	1.36797609952849e-13	0.0327437508826258	0.042	0.003	3.28286904364846e-09
ENSG00000173230	GOLGB1	1.40517330424549e-13	0.679022733926418	0.585	0.432	3.37213489552834e-09
ENSG00000244731	C4A	1.40648741902546e-13	0.0393201112552703	0.05	0.005	3.3752885081773e-09
ENSG00000000419	DPM1	1.4771154739981e-13	-0.330050055056764	0.192	0.363	3.54478171450065e-09
ENSG00000087116	ADAMTS2	1.53910043384469e-13	0.071027739905998	0.031	0.001	3.69353322114049e-09
ENSG00000225595	LINC01623	1.53910043384469e-13	0.166707232338398	0.031	0.001	3.69353322114049e-09
ENSG00000136155	SCEL	1.56177770854121e-13	0.0772871789235633	0.031	0.001	3.74795414495720e-09
ENSG00000174348	PODN	1.58478320672563e-13	0.0602438735897034	0.031	0.001	3.80316273950017e-09
ENSG00000196126	HLA-DRB1	1.682587424573e-13	0.578332979020613	0.467	0.299	4.03787330149028e-09
ENSG00000213619	NDUFS3	1.72352238618462e-13	-0.35019680562831	0.312	0.474	4.13610902236585e-09
ENSG00000117676	RPS6KA1	1.73057365838279e-13	0.150831910919042	0.186	0.069	4.15303066538701e-09
ENSG00000125743	SNRPD2	1.75251968303578e-13	-0.372960995323807	0.567	0.714	4.20569673534926e-09
ENSG00000178719	GRINA	1.77349343889238e-13	-0.392460594911092	0.302	0.463	4.25602955465394e-09
ENSG00000278677	HIST1H2AM	1.79152431047264e-13	-0.852124219031263	0.045	0.198	4.29930004027225e-09
ENSG00000091164	TXNL1	1.80147633194726e-13	-0.332418547823496	0.299	0.456	4.32318290140703e-09
ENSG00000000003	TSPAN6	1.80390131307679e-13	-0.32733938484365	0.163	0.332	4.32900237112169e-09
ENSG00000007384	RHBDF1	1.89099381433486e-13	0.0727455477219521	0.134	0.038	4.53800695564079e-09
ENSG00000180263	FGD6	1.91003122904028e-13	0.206743659774058	0.234	0.096	4.58369294345088e-09
ENSG00000104660	LEPROTL1	1.92297269217336e-13	-0.298888455216415	0.197	0.382	4.61474986667763e-09
ENSG00000129235	TXNDC17	2.00996126790125e-13	-0.339319346333724	0.446	0.598	4.82350505070942e-09
ENSG00000123243	ITIH5	2.05663729218093e-13	0.0577211646789773	0.037	0.002	4.93551817377579e-09
ENSG00000274213	AC015912.3	2.06666853031385e-13	-0.594353138468022	0.092	0.26	4.95959113904718e-09
ENSG00000171747	LGALS4	2.07026951245127e-13	-0.527273994678797	0.583	0.744	4.96823277598057e-09
ENSG00000124588	NQO2	2.07304502681968e-13	-0.386514616523096	0.223	0.396	4.97489345536188e-09
ENSG00000241644	INMT	2.07730148563387e-13	0.104097242758447	0.034	0.001	4.98510810522416e-09
ENSG00000186007	LEMD1	2.13436490544182e-13	0.0950973173959563	0.034	0.001	5.12204890007929e-09
ENSG00000090006	LTBP4	2.1550841510261e-13	0.1437907862598	0.283	0.128	5.17177094563245e-09
ENSG00000228223	HCG11	2.17662232742987e-13	0.110163410909621	0.102	0.024	5.22345826136621e-09
ENSG00000139174	PRICKLE1	2.18894417044507e-13	0.0396701073664361	0.05	0.005	5.25302822023407e-09
ENSG00000149451	ADAM33	2.19181364251147e-13	0.0615263849537373	0.037	0.002	5.25991437929902e-09
ENSG00000206503	HLA-A	2.19283430450545e-13	0.410614658939688	0.827	0.782	5.26236376395219e-09
ENSG00000174807	CD248	2.20288709159346e-13	0.104620902685884	0.034	0.001	5.286488442406e-09
ENSG00000158050	DUSP2	2.27034726347706e-13	-0.657577807679375	0.115	0.291	5.44837936289224e-09
ENSG00000174628	IQCK	2.27828710339079e-13	0.080230370593921	0.186	0.068	5.46743339071721e-09
ENSG00000245532	NEAT1	2.28185911093184e-13	0.370551913289505	0.73	0.589	5.47600549441423e-09
ENSG00000153885	KCTD15	2.32337241432927e-13	0.0154387441636379	0.05	0.005	5.57562911990737e-09
ENSG00000125967	NECAB3	2.41186257841776e-13	-0.421899961106415	0.097	0.259	5.78798781568695e-09
ENSG00000109971	HSPA8	2.4843524590218e-13	-0.377292805231512	0.745	0.822	5.96194903116051e-09
ENSG00000125971	DYNLRB1	2.64645177490777e-13	-0.438383418388338	0.475	0.62	6.35095496942366e-09
ENSG00000108175	ZMIZ1	2.68116893181698e-13	0.175798329052053	0.215	0.086	6.43426920257438e-09
ENSG00000159388	BTG2	2.68359398887701e-13	-0.557680977611435	0.357	0.534	6.44008885450705e-09
ENSG00000118777	ABCG2	2.68865090450514e-13	-0.166807392871092	0	0.126	6.45222444063145e-09
ENSG00000177556	ATOX1	2.74052401596159e-13	-0.35950404701498	0.36	0.544	6.57670953350463e-09
ENSG00000138080	EMILIN1	2.85310122301449e-13	0.183815935234499	0.047	0.004	6.84687231499018e-09
ENSG00000027869	SH2D2A	2.94148748894693e-13	-0.207839380029683	0.024	0.164	7.05898167597484e-09
ENSG00000073350	LLGL2	2.95432429761788e-13	0.422973440441309	0.48	0.305	7.08978744942338e-09
ENSG00000125877	ITPA	3.02267351871628e-13	-0.390212300967206	0.323	0.488	7.25381191021532e-09
ENSG00000197530	MIB2	3.13171724535802e-13	0.276446141237809	0.302	0.151	7.51549504541017e-09
ENSG00000184924	PTRHD1	3.37448513726136e-13	-0.23661703996384	0.239	0.412	8.09808943239982e-09
ENSG00000159403	C1R	3.54670361449557e-13	0.545958108160295	0.113	0.031	8.51137933406646e-09
ENSG00000007237	GAS7	3.62306830128266e-13	0.0970515917559158	0.047	0.004	8.69463930941813e-09
ENSG00000162419	GMEB1	3.63791068639444e-13	0.183992877921149	0.136	0.041	8.73025806520938e-09
ENSG00000128165	ADM2	3.93986629648249e-13	0.0912606223823295	0.081	0.016	9.45489113829867e-09
ENSG00000136848	DAB2IP	4.42354964185845e-13	0.171478182024684	0.173	0.063	1.06156344305319e-08
ENSG00000167522	ANKRD11	4.44145788864601e-13	0.586256223082633	0.467	0.308	1.06586106411727e-08
ENSG00000100106	TRIOBP	4.45307385754306e-13	0.188600178333872	0.318	0.156	1.06864866433318e-08
ENSG00000204610	TRIM15	4.49605464485488e-13	-0.259310629316055	0.039	0.19	1.07896319367227e-08
ENSG00000105357	MYH14	4.60720436947599e-13	0.492921507304731	0.454	0.285	1.10563690458685e-08
ENSG00000168734	PKIG	4.89124209031341e-13	-0.172598094600046	0.039	0.192	1.17380027683341e-08
ENSG00000205038	PKHD1L1	5.10090905532019e-13	0.0742661655529807	0.045	0.004	1.22411615509574e-08
ENSG00000233621	LINC01137	5.32187444862507e-13	0.0497372429334348	0.084	0.017	1.27714343018104e-08
ENSG00000188643	S100A16	5.32317861291484e-13	0.522072733560456	0.556	0.426	1.2774564035273e-08
ENSG00000114784	EIF1B	5.33302283957952e-13	-0.246679836393104	0.268	0.444	1.27981882104229e-08
ENSG00000078369	GNB1	5.48798906182069e-13	0.461400522445157	0.449	0.283	1.31700761505573e-08
ENSG00000204386	NEU1	5.52518751127007e-13	0.168412349396346	0.22	0.09	1.32593449895459e-08
ENSG00000172264	MACROD2	5.6276351207717e-13	0.372360215609672	0.157	0.055	1.35051987628279e-08
ENSG00000239779	WBP1	5.67257302803145e-13	-0.248633276526311	0.105	0.271	1.36130407526699e-08
ENSG00000135318	NT5E	5.79196274130472e-13	-0.242433184252844	0.097	0.261	1.38995521865831e-08
ENSG00000008282	SYPL1	5.93931759095768e-13	-0.343604476856166	0.315	0.475	1.42531743547802e-08
ENSG00000112304	ACOT13	6.17866073108768e-13	-0.212425565517244	0.152	0.323	1.48275500224642e-08
ENSG00000165629	ATP5F1C	6.26990298847336e-13	-0.422812724900608	0.459	0.584	1.50465131917384e-08
NA	TTTY15	6.39777897256622e-13	0.0389563438760544	0.071	0.012	1.53533899783644e-08
ENSG00000115648	MLPH	6.69828630316446e-13	0.129401068343743	0.386	0.187	1.60745474703341e-08
ENSG00000170561	IRX2	6.71513298910977e-13	0.0130923562972804	0.081	0.016	1.61149761472656e-08
ENSG00000114956	DGUOK	6.80258677620864e-13	-0.277017553733781	0.304	0.464	1.63248477455455e-08
ENSG00000089199	CHGB	6.97691822798709e-13	-0.258433031214041	0.003	0.127	1.67432083635234e-08
ENSG00000179051	RCC2	6.99507948209365e-13	0.273974545895545	0.27	0.132	1.67867917411284e-08
ENSG00000174567	GOLT1A	7.17863164844047e-13	-0.134875362797173	0.031	0.177	1.72272802299274e-08
ENSG00000170899	GSTA4	7.21283657868785e-13	-0.220774680331911	0.037	0.184	1.73093652215351e-08
ENSG00000133710	SPINK5	7.34022785767965e-13	0.126362021711554	0.144	0.046	1.76150788128596e-08
ENSG00000140632	GLYR1	7.55581795468493e-13	0.224690472453663	0.265	0.122	1.81324519276529e-08
ENSG00000120992	LYPLA1	7.94129204870771e-13	-0.275761626690521	0.241	0.414	1.90575126584888e-08
ENSG00000143126	CELSR2	7.97798314403826e-13	0.101320548437806	0.121	0.035	1.9145563949063e-08
ENSG00000079432	CIC	8.14541362235578e-13	0.157947584000124	0.178	0.066	1.95473636109294e-08
ENSG00000154556	SORBS2	8.4316370074945e-13	0.0536761695831089	0.189	0.069	2.02342424905853e-08
ENSG00000163882	POLR2H	8.48163902443838e-13	-0.314396518118784	0.304	0.452	2.03542373308472e-08
ENSG00000104219	ZDHHC2	8.56092960268267e-13	0.303790914709015	0.123	0.036	2.05445188605179e-08
ENSG00000139117	CPNE8	8.88911329346418e-13	0.0399714390345926	0.071	0.012	2.13320940816553e-08
ENSG00000172986	GXYLT2	9.22246418973682e-13	0.0939863790712229	0.042	0.003	2.21320695625304e-08
ENSG00000132541	RIDA	9.25443879944053e-13	-0.18249891033109	0.129	0.297	2.22088022308974e-08
ENSG00000135749	PCNX2	9.34636723819185e-13	0.198014115058907	0.115	0.032	2.24294120982128e-08
ENSG00000131051	RBM39	9.64762244312471e-13	-0.381577636400032	0.604	0.76	2.31523643390107e-08
ENSG00000114200	BCHE	1.02472459200623e-12	0.0516468898001272	0.026	0	2.45913407589656e-08
ENSG00000218336	TENM3	1.02472459200623e-12	0.0551799016978958	0.026	0	2.45913407589656e-08
ENSG00000183876	ARSI	1.02472459200623e-12	0.0410072171873392	0.026	0	2.45913407589656e-08
ENSG00000256045	MTRNR2L10	1.02472459200623e-12	0.0632629316834661	0.026	0	2.45913407589656e-08
ENSG00000129925	TMEM8A	1.02904218042023e-12	0.152487678165581	0.241	0.105	2.46949542457247e-08
ENSG00000242265	PEG10	1.05534912897985e-12	0.186624228043493	0.058	0.008	2.53262683972584e-08
ENSG00000136883	KIF12	1.07428221696495e-12	0.234781619073041	0.163	0.058	2.57806246427249e-08
ENSG00000132646	PCNA	1.10010821078964e-12	-0.385533905860794	0.207	0.379	2.64003968425298e-08
ENSG00000106305	AIMP2	1.15493560458206e-12	-0.360815508952015	0.213	0.38	2.77161446387603e-08
ENSG00000091592	NLRP1	1.18347868259135e-12	0.290207503080417	0.1	0.025	2.84011214248272e-08
ENSG00000114854	TNNC1	1.18846645951966e-12	0.0848952458736224	0.076	0.015	2.85208180955529e-08
ENSG00000173113	TRMT112	1.27947205859376e-12	-0.32975385469574	0.467	0.608	3.07047704621331e-08
ENSG00000253438	PCAT1	1.28014002211065e-12	0.0400485354129641	0.092	0.021	3.07208002506113e-08
ENSG00000007541	PIGQ	1.33327256606528e-12	0.0819848265014778	0.171	0.062	3.19958750404347e-08
ENSG00000145384	FABP2	1.33856137158614e-12	-0.472076242638045	0	0.119	3.21227957953242e-08
ENSG00000173933	RBM4	1.34141939407018e-12	-0.391079907388833	0.265	0.426	3.21913826188963e-08
ENSG00000117472	TSPAN1	1.50994687846274e-12	0.40746846398347	0.367	0.199	3.62357051893489e-08
ENSG00000087460	GNAS	1.52209912283806e-12	0.483947515770611	0.759	0.689	3.65273347498677e-08
ENSG00000006652	IFRD1	1.54624565689684e-12	-0.549456086373833	0.294	0.471	3.71068032742103e-08
ENSG00000170962	PDGFD	1.58599347267942e-12	0.0432143199316552	0.039	0.003	3.80606713573607e-08
ENSG00000096088	PGC	1.58678593021806e-12	2.31443172575196	0.386	0.268	3.80796887533731e-08
ENSG00000112379	ARFGEF3	1.60785328407939e-12	0.293598660474894	0.239	0.105	3.85852631113373e-08
ENSG00000270800	RPS10-NUDT3	1.62376541802476e-12	-0.216593541216623	0.066	0.215	3.89671225017582e-08
ENSG00000100804	PSMB5	1.62477595702407e-12	-0.371816509672899	0.346	0.498	3.89913734166638e-08
ENSG00000130147	SH3BP4	1.65773977952739e-12	0.214732370410428	0.234	0.102	3.97824392290983e-08
ENSG00000102390	PBDC1	1.66290063164192e-12	-0.289225762372221	0.168	0.337	3.99062893581428e-08
ENSG00000090520	DNAJB11	1.71402360978377e-12	-0.300542011292566	0.244	0.406	4.11331385875908e-08
ENSG00000135940	COX5B	1.75189472950505e-12	-0.32917209411476	0.643	0.794	4.20419697186622e-08
ENSG00000150779	TIMM8B	1.85615159861498e-12	-0.31964775231076	0.383	0.539	4.45439260635623e-08
ENSG00000110446	SLC15A3	1.85759255513385e-12	0.0759739195201414	0.102	0.026	4.45785061381022e-08
ENSG00000185716	MOSMO	1.86642004795624e-12	0.0670897400519099	0.11	0.03	4.4790348310854e-08
ENSG00000162520	SYNC	1.88340286487363e-12	0.0378065737421985	0.052	0.006	4.51979019512373e-08
ENSG00000184937	WT1	1.9297261796164e-12	0.0628805640779405	0.037	0.002	4.63095688584344e-08
ENSG00000100345	MYH9	1.95190938707026e-12	0.50108588575143	0.525	0.392	4.6841921470912e-08
ENSG00000173918	C1QTNF1	1.97138689833533e-12	0.126246344497327	0.071	0.013	4.73093427862512e-08
ENSG00000180155	LYNX1	2.02363764441105e-12	0.0513773313671391	0.037	0.002	4.85632561905763e-08
ENSG00000187372	PCDHB13	2.0315975103887e-12	0.0466039023529239	0.029	0.001	4.87542770543079e-08
ENSG00000129194	SOX15	2.0315975103887e-12	0.0271747058365825	0.029	0.001	4.87542770543079e-08
ENSG00000009694	TENM1	2.05136103142016e-12	0.0605732797627652	0.029	0.001	4.9228562032021e-08
ENSG00000268606	MAGEA2	2.05592662728324e-12	0.0263978403861805	0.037	0.002	4.93381272015432e-08
ENSG00000134057	CCNB1	2.09000472117768e-12	-0.254722074595833	0.076	0.241	5.0155933298822e-08
ENSG00000184905	TCEAL2	2.0914554906239e-12	0.095802816680806	0.029	0.001	5.01907488639924e-08
ENSG00000169071	ROR2	2.0914554906239e-12	0.0543250343378365	0.029	0.001	5.01907488639924e-08
ENSG00000134308	YWHAQ	2.12296983364638e-12	-0.327948160562251	0.399	0.547	5.09470300678459e-08
ENSG00000143947	RPS27A	2.16360419796021e-12	-0.334145380566793	0.879	0.874	5.19221735426491e-08
ENSG00000257588	AC025154.2	2.17296760849162e-12	0.0271922833487014	0.037	0.002	5.21468766685819e-08
ENSG00000077152	UBE2T	2.18661299473692e-12	-0.230757353428011	0.063	0.215	5.24743386476966e-08
ENSG00000182326	C1S	2.2122901410574e-12	0.512405826007823	0.131	0.043	5.30905388050954e-08
ENSG00000267260	AC020928.1	2.2694905975388e-12	0.0358129723778856	0.037	0.002	5.44632353597361e-08
NA	C19orf24	2.30346938611473e-12	-0.296571501069204	0.244	0.401	5.52786583279813e-08
ENSG00000183091	NEB	2.35451628245958e-12	0.238429131569825	0.097	0.024	5.65036817464651e-08
ENSG00000048828	FAM120A	2.3899042725593e-12	0.38984691537223	0.438	0.278	5.73529227328782e-08
ENSG00000161999	JMJD8	2.39699882173951e-12	0.242577762924822	0.213	0.09	5.75231777241048e-08
ENSG00000132879	FBXO44	2.40990204343482e-12	0.10547661809185	0.15	0.051	5.78328292383488e-08
ENSG00000163406	SLC15A2	2.56511562384575e-12	0.114024609318048	0.034	0.002	6.15576447410502e-08
ENSG00000197586	ENTPD6	2.57916684160983e-12	-0.433369933284361	0.228	0.394	6.18948458649528e-08
ENSG00000237125	HAND2-AS1	2.66361457510145e-12	0.0466510739105461	0.031	0.001	6.39214225732847e-08
NA	FAM129B	2.66529465341307e-12	0.289799558597193	0.307	0.155	6.39617410926068e-08
ENSG00000170837	GPR27	2.69949308827181e-12	0.0155012866286205	0.031	0.001	6.47824351323469e-08
ENSG00000156298	TSPAN7	2.70384552978574e-12	-0.140229475348378	0.008	0.132	6.48868850237982e-08
ENSG00000189067	LITAF	2.70722522369039e-12	0.377243714736507	0.375	0.22	6.49679909181221e-08
ENSG00000133401	PDZD2	2.71155758574821e-12	0.0285526872616874	0.031	0.001	6.50719589427856e-08
ENSG00000189229	AC069277.1	2.77267771289884e-12	0.00979226764047398	0.031	0.001	6.65387197541463e-08
ENSG00000167759	KLK13	2.77267771289884e-12	0.0121180713355801	0.031	0.001	6.65387197541463e-08
ENSG00000101842	VSIG1	2.82206716256262e-12	0.171914505847855	0.257	0.113	6.77239677671778e-08
ENSG00000130402	ACTN4	2.90115241903138e-12	0.504064820708844	0.622	0.544	6.96218557519149e-08
ENSG00000172172	MRPL13	2.90274430605354e-12	-0.319455543149896	0.286	0.441	6.96600578566728e-08
ENSG00000215788	TNFRSF25	2.99379380636786e-12	0.0854999092862585	0.197	0.078	7.18450637652159e-08
ENSG00000176658	MYO1D	2.99611963520878e-12	0.203505120312908	0.228	0.102	7.19008790057403e-08
ENSG00000119946	CNNM1	3.07953648517586e-12	0.037476805981166	0.045	0.004	7.39027165712503e-08
ENSG00000112715	VEGFA	3.11323216682261e-12	0.547998237878191	0.446	0.271	7.47113455394091e-08
ENSG00000243649	CFB	3.12991207676378e-12	0.398739141584052	0.378	0.225	7.51116300181772e-08
ENSG00000087085	ACHE	3.13835586649268e-12	-0.551462877509687	0.031	0.166	7.53142640840913e-08
ENSG00000132470	ITGB4	3.38091492018076e-12	0.25465532136407	0.42	0.246	8.11351962544979e-08
ENSG00000090615	GOLGA3	3.38376077537304e-12	0.282499017776813	0.307	0.155	8.12034910874023e-08
ENSG00000182742	HOXB4	3.595525629025e-12	0.0921247615252649	0.058	0.008	8.62854240453419e-08
ENSG00000067646	ZFY	3.66079261766522e-12	0.0243924998312696	0.066	0.011	8.78517012387298e-08
ENSG00000154153	RETREG1	3.66985849420164e-12	0.131498840337208	0.152	0.054	8.8069264143851e-08
ENSG00000056972	TRAF3IP2	3.68112812317885e-12	0.144394737000586	0.21	0.089	8.8339712700046e-08
ENSG00000125966	MMP24	3.69822656104991e-12	0.069634189511233	0.05	0.006	8.87500410120758e-08
ENSG00000138623	SEMA7A	3.8210817104281e-12	0.0340428471436509	0.068	0.012	9.16983188868534e-08
ENSG00000179271	GADD45GIP1	3.89513092613426e-12	-0.301802650438948	0.428	0.588	9.34753519653699e-08
ENSG00000117592	PRDX6	3.92786332404986e-12	-0.381479557714004	0.423	0.553	9.42608640505487e-08
ENSG00000105583	WDR83OS	3.9395944715116e-12	-0.333831097130646	0.386	0.586	9.45423881273353e-08
ENSG00000169504	CLIC4	3.96219669204637e-12	0.296976628482436	0.228	0.103	9.50847962157288e-08
ENSG00000116133	DHCR24	4.10684230722537e-12	0.306513350134626	0.346	0.205	9.85560016887944e-08
ENSG00000145555	MYO10	4.16719766674199e-12	0.298326890887012	0.333	0.176	1.00004409606474e-07
ENSG00000213402	PTPRCAP	4.23336305851036e-12	-0.347575045128906	0.003	0.12	1.01592246678132e-07
ENSG00000156599	ZDHHC5	4.33188892153246e-12	0.234240873644353	0.328	0.176	1.03956670338936e-07
ENSG00000172164	SNTB1	4.41460917392135e-12	0.065833356354734	0.058	0.008	1.05941790955764e-07
ENSG00000180879	SSR4	4.54970380965035e-12	-0.423174197171243	0.672	0.743	1.09183792023989e-07
ENSG00000103024	NME3	4.55686460447696e-12	0.399123593588771	0.378	0.235	1.09355636778238e-07
ENSG00000074410	CA12	4.69059274324818e-12	0.117382966306759	0.087	0.02	1.1256484465247e-07
ENSG00000166828	SCNN1G	4.76126126307579e-12	0.0278180171648422	0.066	0.011	1.14260747791293e-07
ENSG00000156413	FUT6	4.7904983352197e-12	0.0810499922091676	0.087	0.019	1.14962379048602e-07
ENSG00000165516	KLHDC2	4.97944364054758e-12	-0.325606824024825	0.255	0.413	1.19496688485861e-07
ENSG00000123689	G0S2	5.01749480674049e-12	-0.0313848795197236	0.042	0.186	1.20409840372158e-07
ENSG00000136682	CBWD2	5.07494747120854e-12	-0.257740801324515	0.165	0.325	1.21788589414063e-07
ENSG00000105364	MRPL4	5.14066534117758e-12	-0.30532141222211	0.226	0.39	1.23365686857579e-07
ENSG00000081051	AFP	5.14111581547356e-12	-0.332369396045931	0.003	0.118	1.23376497339735e-07
ENSG00000204618	RNF39	5.16354662861116e-12	0.131011384266812	0.131	0.041	1.23914791993411e-07
ENSG00000162482	AKR7A3	5.23189223657628e-12	0.545813055578139	0.336	0.203	1.25554949893358e-07
ENSG00000276045	ORAI1	5.28422692928181e-12	0.222508600458023	0.165	0.062	1.26810877848905e-07
ENSG00000002726	AOC1	5.35907526470638e-12	-0.278592874101482	0.094	0.254	1.28607088202424e-07
ENSG00000150782	IL18	5.47326038677641e-12	0.295713685947141	0.276	0.135	1.3134730276186e-07
ENSG00000244038	DDOST	5.50929411285281e-12	-0.400907921401333	0.352	0.516	1.32212040120242e-07
ENSG00000178896	EXOSC4	5.55057236398425e-12	-0.312803818709182	0.228	0.39	1.33202635590894e-07
ENSG00000059122	FLYWCH1	5.61160048315172e-12	0.083920008864742	0.084	0.019	1.34667188394675e-07
ENSG00000139926	FRMD6	5.69110689591474e-12	0.0987027658495292	0.042	0.004	1.36575183288162e-07
ENSG00000067048	DDX3Y	5.70882896258348e-12	0.0285430211886642	0.165	0.059	1.37000477444078e-07
ENSG00000127540	UQCR11	5.82026105480465e-12	-0.29532447223698	0.525	0.667	1.39674624793202e-07
ENSG00000176209	SMIM19	6.41234758200033e-12	-0.209559757306811	0.178	0.345	1.53883517272844e-07
ENSG00000113504	SLC12A7	6.55278668824529e-12	0.245390637485273	0.268	0.13	1.5725377494451e-07
ENSG00000175920	DOK7	7.01872394574324e-12	0.0234342362561359	0.052	0.007	1.68435337249946e-07
ENSG00000136026	CKAP4	7.10414990413871e-12	0.361029960848149	0.333	0.195	1.70485389399521e-07
ENSG00000029153	ARNTL2	7.20909138097662e-12	0.132441571220192	0.192	0.075	1.73003774960677e-07
ENSG00000148702	HABP2	7.26013752823095e-12	0.0554630453643064	0.081	0.018	1.74228780402486e-07
ENSG00000232445	AC006329.1	7.37672502873052e-12	-0.123004349254415	0.008	0.129	1.77026647239475e-07
ENSG00000136521	NDUFB5	7.52080276285163e-12	-0.30905782199465	0.291	0.455	1.80484224702913e-07
ENSG00000118194	TNNT2	7.85155252645236e-12	0.0493164159737174	0.047	0.005	1.88421557529804e-07
ENSG00000165188	RNF183	7.96282755111062e-12	0.0831088024316497	0.084	0.019	1.91091935571553e-07
ENSG00000102048	ASB9	8.21861024433828e-12	-0.148520406720295	0.005	0.121	1.9723020864363e-07
ENSG00000111412	C12orf49	8.30509234612488e-12	0.218124142003563	0.202	0.085	1.99305606122305e-07
ENSG00000105974	CAV1	8.38249619173711e-12	0.331126065271016	0.097	0.025	2.01163143609307e-07
ENSG00000261359	PYCARD-AS1	8.46489234635789e-12	0.0821926496868862	0.066	0.011	2.03140486527897e-07
ENSG00000221926	TRIM16	8.4715034582901e-12	0.17875373968635	0.22	0.096	2.03299139992046e-07
ENSG00000245937	LINC01184	8.4879280651328e-12	0.245811968576254	0.178	0.072	2.03693297707057e-07
ENSG00000101310	SEC23B	8.7245870184403e-12	-0.282735941535929	0.194	0.358	2.0937263926853e-07
ENSG00000168476	REEP4	8.89594597337383e-12	-0.198127252826656	0.092	0.242	2.13484911469025e-07
ENSG00000165704	HPRT1	8.92751089010479e-12	-0.288689366710873	0.194	0.344	2.14242406340735e-07
ENSG00000078668	VDAC3	9.20095242767771e-12	-0.185020348790129	0.223	0.389	2.2080445635941e-07
ENSG00000104881	PPP1R13L	9.24199611882815e-12	0.168218666887404	0.239	0.109	2.21789422859638e-07
ENSG00000137714	FDX1	9.30255618878286e-12	-0.331746256652565	0.273	0.433	2.23242743418411e-07
ENSG00000178057	NDUFAF3	9.36669907675685e-12	-0.364074934264689	0.341	0.481	2.24782044444011e-07
ENSG00000089356	FXYD3	9.40281550336346e-12	0.744281702302379	0.549	0.509	2.25648766449716e-07
ENSG00000105185	PDCD5	9.5509195557656e-12	-0.283559184807851	0.362	0.541	2.29202967499263e-07
ENSG00000106355	LSM5	9.62211748761248e-12	-0.299747636129805	0.378	0.532	2.30911575467724e-07
ENSG00000243449	C4orf48	9.64372251045165e-12	-0.250468161334676	0.194	0.373	2.31430052805819e-07
ENSG00000139292	LGR5	9.64597949741905e-12	-0.284763161387693	0.016	0.138	2.31484215979062e-07
ENSG00000116161	CACYBP	9.82670004867305e-12	-0.383554777129361	0.412	0.536	2.35821147768056e-07
ENSG00000175274	TP53I11	1.00998923907401e-11	0.201142395215425	0.302	0.156	2.42377217592981e-07
NA	AC106886.5	1.01866325009443e-11	0.0311251795347027	0.039	0.003	2.44458806757661e-07
ENSG00000092929	UNC13D	1.05089192338572e-11	0.0736093022040456	0.136	0.045	2.52193043774105e-07
ENSG00000150760	DOCK1	1.05211544818291e-11	0.144095925605641	0.192	0.077	2.52486665254935e-07
ENSG00000117632	STMN1	1.0696142670777e-11	-0.405616122780224	0.349	0.504	2.56686031813308e-07
ENSG00000128564	VGF	1.07239918159034e-11	-0.270339120973226	0.003	0.115	2.5735435559805e-07
ENSG00000198113	TOR4A	1.0732884568635e-11	0.180862303883245	0.139	0.047	2.57567763878102e-07
ENSG00000152804	HHEX	1.07361726065794e-11	0.262204545743826	0.11	0.033	2.57646670212694e-07
ENSG00000186010	NDUFA13	1.0746852054581e-11	-0.260010782587131	0.483	0.651	2.57902955605834e-07
ENSG00000005339	CREBBP	1.07826359751168e-11	0.243925784352931	0.276	0.135	2.58761698130852e-07
ENSG00000142733	MAP3K6	1.09354919805482e-11	0.0963813968087617	0.108	0.03	2.62429936549195e-07
ENSG00000115525	ST3GAL5	1.11905948271481e-11	0.232517305257415	0.079	0.017	2.685518946619e-07
ENSG00000126705	AHDC1	1.15546906638811e-11	0.0702277818346981	0.147	0.049	2.77289466551819e-07
ENSG00000178741	COX5A	1.15877854437347e-11	-0.395093458078475	0.493	0.63	2.78083675078744e-07
ENSG00000197061	HIST1H4C	1.15898389122898e-11	-0.736111080109574	0.491	0.647	2.7813295421713e-07
ENSG00000101365	IDH3B	1.16932262945313e-11	-0.302269605461414	0.244	0.395	2.80614044616162e-07
ENSG00000143412	ANXA9	1.17900675238075e-11	0.038229122058443	0.05	0.006	2.82938040436332e-07
ENSG00000151276	MAGI1	1.18791037475901e-11	0.289561278631436	0.323	0.171	2.85074731734667e-07
ENSG00000121900	TMEM54	1.2084193197475e-11	0.405562999057877	0.42	0.26	2.89996468353006e-07
ENSG00000055211	GINM1	1.24756431848385e-11	0.212980714439947	0.276	0.137	2.99390485149753e-07
ENSG00000198960	ARMCX6	1.31378664385091e-11	-0.179216750488897	0.1	0.254	3.15282518791342e-07
ENSG00000166347	CYB5A	1.32889421866337e-11	-0.246780347796447	0.373	0.53	3.18908034594834e-07
ENSG00000074047	GLI2	1.38088871193144e-11	0.0409074444373768	0.024	0	3.31385673089306e-07
ENSG00000114487	MORC1	1.38088871193144e-11	0.0837400824375661	0.024	0	3.31385673089306e-07
ENSG00000145934	TENM2	1.38088871193144e-11	0.0367251542796191	0.024	0	3.31385673089306e-07
ENSG00000235961	PNMA6A	1.38088871193144e-11	0.013935830448645	0.024	0	3.31385673089306e-07
ENSG00000134873	CLDN10	1.38088871193144e-11	0.065054100511069	0.024	0	3.31385673089306e-07
ENSG00000180777	ANKRD30B	1.38088871193144e-11	0.0425983432792259	0.024	0	3.31385673089306e-07
ENSG00000101134	DOK5	1.38088871193144e-11	0.063698453246323	0.024	0	3.31385673089306e-07
ENSG00000205420	KRT6A	1.38088871193144e-11	0.0558095792305488	0.024	0	3.31385673089306e-07
ENSG00000225298	LINC00113	1.38088871193144e-11	0.0123474333555317	0.024	0	3.31385673089306e-07
ENSG00000122133	PAEP	1.38088871193144e-11	0.108113205172774	0.024	0	3.31385673089306e-07
ENSG00000106541	AGR2	1.38798918706487e-11	-0.280327466858597	0.661	0.822	3.33089645111828e-07
ENSG00000006757	PNPLA4	1.39205112938354e-11	0.145487859790166	0.105	0.029	3.34064430029462e-07
ENSG00000134686	PHC2	1.43099133433746e-11	0.143036321539603	0.173	0.067	3.43409300414304e-07
ENSG00000121774	KHDRBS1	1.45056295413674e-11	0.405420685985717	0.449	0.305	3.48106097733734e-07
ENSG00000124172	ATP5F1E	1.48528953322007e-11	-0.283284876232044	0.787	0.861	3.56439782182153e-07
ENSG00000239857	GET4	1.48734496211601e-11	-0.327987773299945	0.178	0.342	3.56933044008599e-07
ENSG00000126218	F10	1.52238631855371e-11	-0.162600685153688	0.003	0.115	3.65342268726519e-07
ENSG00000163541	SUCLG1	1.52542934475633e-11	-0.417745288075747	0.357	0.485	3.66072534154625e-07
ENSG00000198873	GRK5	1.53105317686186e-11	0.106503837831217	0.115	0.034	3.67422141383308e-07
ENSG00000087586	AURKA	1.59042030296404e-11	-0.33084381646171	0.071	0.219	3.8166906430531e-07
ENSG00000147535	PLPP5	1.62485428209314e-11	-0.209007204192616	0.228	0.393	3.89932530616713e-07
ENSG00000113719	ERGIC1	1.64337192388818e-11	0.269625060372282	0.325	0.184	3.94376394294686e-07
ENSG00000104866	PPP1R37	1.6454927055416e-11	0.147308239326621	0.22	0.098	3.94885339475873e-07
ENSG00000151715	TMEM45B	1.66261796497672e-11	-0.388618526852267	0.181	0.336	3.98995059235114e-07
ENSG00000062282	DGAT2	1.70021991998478e-11	-0.266103930433002	0.079	0.221	4.08018776397948e-07
ENSG00000101361	NOP56	1.70797406113905e-11	-0.306271279750793	0.341	0.506	4.09879615192149e-07
ENSG00000127528	KLF2	1.75080933858921e-11	0.367485144966424	0.394	0.226	4.20159225074639e-07
ENSG00000168646	AXIN2	1.76537434924048e-11	0.079662992322016	0.115	0.034	4.23654536330732e-07
ENSG00000102575	ACP5	1.78111928551743e-11	-0.0962663624298129	0.029	0.16	4.27433006138473e-07
ENSG00000205542	TMSB4X	1.78163732578928e-11	0.425828589411961	0.945	0.947	4.27557325442911e-07
ENSG00000170439	METTL7B	1.80743928369757e-11	-0.249074408080773	0.066	0.204	4.33749279301743e-07
ENSG00000133316	WDR74	1.82022393876845e-11	-0.348186554338896	0.231	0.395	4.36817340825653e-07
ENSG00000135750	KCNK1	1.84283061683041e-11	0.194244660880907	0.223	0.097	4.42242491426962e-07
ENSG00000147872	PLIN2	1.87141468206337e-11	-0.234698744148459	0.155	0.326	4.49102095401567e-07
ENSG00000176014	TUBB6	1.87609626312041e-11	0.248375723819081	0.134	0.046	4.50225581223637e-07
ENSG00000102805	CLN5	1.89630570085138e-11	0.108471042951352	0.126	0.04	4.55075442090313e-07
ENSG00000088356	PDRG1	1.92266281134397e-11	-0.280824288977558	0.121	0.271	4.61400621466325e-07
ENSG00000198947	DMD	1.93087917381035e-11	0.0738654416250573	0.063	0.011	4.63372384131007e-07
ENSG00000039560	RAI14	1.95921216037971e-11	0.133050919970561	0.157	0.058	4.70171734247923e-07
ENSG00000237643	AL365226.2	1.98410525233371e-11	0.330637106406642	0.197	0.085	4.76145578455043e-07
ENSG00000196476	C20orf96	2.01582548023067e-11	-0.183270411282554	0.047	0.185	4.83757798745756e-07
ENSG00000147100	SLC16A2	2.01652339570959e-11	0.0440906414910386	0.073	0.015	4.83925284502387e-07
ENSG00000130706	ADRM1	2.03323928657916e-11	-0.334555228716143	0.399	0.547	4.87936763993266e-07
ENSG00000185475	TMEM179B	2.11688867508361e-11	-0.366766066465193	0.344	0.498	5.08010944246564e-07
ENSG00000214026	MRPL23	2.1205439899158e-11	0.27383974016366	0.241	0.115	5.08888146699993e-07
ENSG00000112208	BAG2	2.13387950437339e-11	-0.144153110791469	0.034	0.166	5.12088403459526e-07
ENSG00000135390	ATP5MC2	2.1700342504739e-11	-0.386158648935363	0.604	0.689	5.20764819428726e-07
ENSG00000017427	IGF1	2.18103295671499e-11	0.168863754299597	0.034	0.002	5.23404288952464e-07
ENSG00000125656	CLPP	2.22554554703801e-11	-0.278055522043631	0.192	0.349	5.34086420378182e-07
ENSG00000147416	ATP6V1B2	2.26415999758834e-11	-0.272597227699059	0.102	0.253	5.4335311622125e-07
ENSG00000267458	AC092069.1	2.29388817623356e-11	0.0924274896032477	0.034	0.002	5.5048728453253e-07
ENSG00000103353	UBFD1	2.38878844556403e-11	0.184827554262587	0.192	0.081	5.73261451166455e-07
ENSG00000116771	AGMAT	2.39751892884691e-11	-0.234448505586441	0.066	0.203	5.75356592544681e-07
ENSG00000197506	SLC28A3	2.40987892715656e-11	0.0708699985624202	0.052	0.007	5.78322744939032e-07
ENSG00000132321	IQCA1	2.49803125654877e-11	0.0600472111432474	0.034	0.002	5.99477540946574e-07
ENSG00000183255	PTTG1IP	2.52382276523925e-11	0.558122477668376	0.47	0.362	6.05666987202115e-07
ENSG00000101193	GID8	2.53219579713599e-11	-0.266673174925643	0.249	0.418	6.07676347396695e-07
ENSG00000140968	IRF8	2.54748684062533e-11	-0.329055629723171	0.136	0.291	6.11345892013267e-07
ENSG00000159216	RUNX1	2.56821936865147e-11	0.215540074619311	0.354	0.193	6.16321284088981e-07
ENSG00000156966	B3GNT7	2.60539867279704e-11	0.0578789306223373	0.16	0.06	6.25243573497833e-07
ENSG00000170891	CYTL1	2.62616803432842e-11	0.0578259750294772	0.026	0.001	6.30227804878135e-07
ENSG00000005001	PRSS22	2.6500067968361e-11	0.388464861561741	0.307	0.171	6.35948631104728e-07
ENSG00000169418	NPR1	2.65150793520104e-11	0.06801262316304	0.026	0.001	6.36308874289545e-07
ENSG00000154620	TMSB4Y	2.68996713870063e-11	0.013987062611816	0.026	0.001	6.45538313945376e-07
ENSG00000166794	PPIB	2.73656439356941e-11	-0.359854992948563	0.577	0.7	6.56720723168788e-07
ENSG00000164107	HAND2	2.74209651302759e-11	0.0526804361226896	0.026	0.001	6.58048321196361e-07
ENSG00000163412	EIF4E3	2.80528196470966e-11	0.1423408951223	0.079	0.018	6.73211565891025e-07
ENSG00000109193	SULT1E1	2.83037572729784e-11	-0.327807617201243	0.031	0.162	6.79233567036935e-07
ENSG00000109861	CTSC	2.83059965476422e-11	-0.344627321627544	0.231	0.388	6.79287305150319e-07
ENSG00000233901	LINC01503	3.01709343039695e-11	0.0428360734950194	0.042	0.004	7.2404208142666e-07
ENSG00000107968	MAP3K8	3.10440393713596e-11	-0.539151649264491	0.144	0.295	7.44994856833889e-07
ENSG00000156535	CD109	3.14147214337562e-11	0.0848034629498483	0.047	0.006	7.53890484967281e-07
ENSG00000169084	DHRSX	3.14918956052324e-11	0.192086724295425	0.252	0.13	7.55742510734366e-07
ENSG00000224649	AF124730.1	3.15052158432294e-11	0.0337487016933864	0.031	0.002	7.56062169805818e-07
ENSG00000079102	RUNX1T1	3.15536102239525e-11	0.102204774629362	0.029	0.001	7.57223538154413e-07
ENSG00000104290	FZD3	3.19904306064474e-11	-0.125993429212474	0.01	0.127	7.67706353693524e-07
ENSG00000258757	AL133453.1	3.21667161761681e-11	0.0557611473879584	0.047	0.006	7.71936854795681e-07
ENSG00000250564	AC109454.3	3.22556076470209e-11	0.0179794076689148	0.029	0.001	7.74070072313207e-07
ENSG00000127928	GNGT1	3.26037593794158e-11	0.0923190390310875	0.089	0.022	7.82425017587221e-07
ENSG00000109472	CPE	3.3264143200665e-11	0.0643208269457262	0.029	0.001	7.98272908529558e-07
ENSG00000162692	VCAM1	3.36680322469696e-11	0.164772185768136	0.058	0.009	8.07965437862778e-07
ENSG00000153786	ZDHHC7	3.53420171602504e-11	0.234868388961385	0.302	0.164	8.48137727811689e-07
ENSG00000247134	AC090204.1	3.54384975889289e-11	-0.136007626078188	0.021	0.143	8.50453065139115e-07
ENSG00000167617	CDC42EP5	3.57017628691301e-11	0.637227389736092	0.323	0.194	8.56770905333384e-07
ENSG00000069011	PITX1	3.61977888643774e-11	0.19943866108563	0.171	0.068	8.68674537167329e-07
ENSG00000120075	HOXB5	3.626294214246e-11	0.104060386148734	0.073	0.016	8.70238085534755e-07
ENSG00000005075	POLR2J	3.84494983482032e-11	-0.279235064290036	0.402	0.534	9.22711061360181e-07
ENSG00000151465	CDC123	3.876218037849e-11	-0.325792146109602	0.236	0.377	9.30214804723002e-07
ENSG00000005486	RHBDD2	4.07110944498873e-11	-0.328632866863511	0.189	0.343	9.76984844608394e-07
ENSG00000166562	SEC11C	4.34189688334812e-11	-0.285718226679995	0.291	0.443	1.04196841406588e-06
ENSG00000169967	MAP3K2	4.34764725316474e-11	0.288838700912452	0.302	0.161	1.04334838781448e-06
ENSG00000117479	SLC19A2	4.56611768336543e-11	-0.392208733570549	0.071	0.212	1.09577692165404e-06
ENSG00000088325	TPX2	4.58593675939273e-11	-0.32188352909136	0.076	0.226	1.10053310351907e-06
ENSG00000058453	CROCC	4.64051770562553e-11	0.0509835722040204	0.123	0.039	1.11363143899601e-06
ENSG00000175727	MLXIP	4.78397049017153e-11	0.304549212452464	0.32	0.178	1.14805723823136e-06
ENSG00000106153	CHCHD2	4.86276701869865e-11	-0.33166527355877	0.701	0.756	1.1669668291473e-06
ENSG00000224259	LINC01133	4.8776874057628e-11	0.500194752482928	0.375	0.223	1.17054742363496e-06
ENSG00000106537	TSPAN13	4.88339401416391e-11	-0.347072904023394	0.333	0.484	1.17191689551906e-06
ENSG00000198353	HOXC4	4.88506635194596e-11	0.0891589115132043	0.05	0.007	1.17231822313999e-06
ENSG00000170266	GLB1	4.97103257574864e-11	-0.429185059658642	0.171	0.314	1.19294839752816e-06
ENSG00000175606	TMEM70	5.13568228805938e-11	-0.152404337276675	0.136	0.285	1.23246103548849e-06
ENSG00000198171	DDRGK1	5.32545739105374e-11	-0.362048550257278	0.37	0.513	1.27800326470508e-06
ENSG00000141867	BRD4	5.44469522237672e-11	0.319414852862782	0.396	0.246	1.30661795946597e-06
ENSG00000122862	SRGN	5.50556716227225e-11	-0.419607034707326	0.068	0.212	1.32122600760209e-06
ENSG00000161551	ZNF577	5.52608839623567e-11	0.0439060751001947	0.071	0.015	1.32615069332864e-06
ENSG00000009780	FAM76A	5.58093226987205e-11	0.0721832268882824	0.142	0.049	1.33931212612389e-06
ENSG00000168303	MPLKIP	5.72505836238131e-11	-0.239666250548069	0.262	0.415	1.37389950580427e-06
ENSG00000143924	EML4	5.73490012048535e-11	-0.318185055774007	0.302	0.46	1.37626133091407e-06
ENSG00000101474	APMAP	5.82952427798311e-11	-0.38158284981974	0.262	0.399	1.39896923623039e-06
ENSG00000105371	ICAM4	5.87444752334061e-11	0.0814932841291481	0.039	0.004	1.40974991665128e-06
ENSG00000162105	SHANK2	5.96140699799382e-11	0.104388002734213	0.157	0.059	1.43061845137856e-06
ENSG00000145912	NHP2	6.02229187012632e-11	-0.313605371832708	0.323	0.466	1.44522960299291e-06
ENSG00000074800	ENO1	6.04670480779839e-11	0.530790828032275	0.677	0.611	1.45108821977546e-06
ENSG00000173889	PHC3	6.1107896210833e-11	0.281276193684572	0.247	0.122	1.46646729326757e-06
ENSG00000182472	CAPN12	6.20694272271539e-11	0.286355390820904	0.262	0.136	1.48954211459724e-06
ENSG00000099204	ABLIM1	6.46157201607369e-11	0.30876197967575	0.388	0.238	1.55064805241736e-06
ENSG00000169919	GUSB	6.48810286355598e-11	-0.301404794325217	0.202	0.344	1.55701492519616e-06
ENSG00000103415	HMOX2	6.52166618775697e-11	0.389267017441676	0.354	0.224	1.56506945173792e-06
ENSG00000162368	CMPK1	6.63995035525627e-11	0.489925293690727	0.501	0.378	1.5934552862544e-06
ENSG00000218891	ZNF579	6.7077965036971e-11	0.112850168961839	0.115	0.036	1.60973700495723e-06
ENSG00000135486	HNRNPA1	6.76952250914034e-11	-0.273103220865365	0.685	0.747	1.6245500117435e-06
ENSG00000211897	IGHG3	6.77193338678944e-11	0.282366166726076	0.134	0.047	1.62512857416173e-06
ENSG00000130520	LSM4	6.80822673509387e-11	-0.346215246467038	0.346	0.482	1.63383825188783e-06
ENSG00000120708	TGFBI	7.02607982035275e-11	0.326334516610743	0.079	0.019	1.68611863528825e-06
ENSG00000105971	CAV2	7.08292476505093e-11	0.318358631775291	0.155	0.061	1.69976028511692e-06
ENSG00000141519	CCDC40	7.12887826883769e-11	0.0647408654970708	0.052	0.008	1.71078820695567e-06
ENSG00000158806	NPM2	7.26623838980037e-11	-0.106623636957137	0.003	0.108	1.74375188878429e-06
ENSG00000185825	BCAP31	7.30432949249288e-11	-0.381263813757002	0.394	0.533	1.75289299160844e-06
ENSG00000162522	KIAA1522	7.30851669012716e-11	0.270999526298541	0.333	0.187	1.75389783529672e-06
ENSG00000140374	ETFA	7.38351578314817e-11	-0.269008950367148	0.297	0.449	1.7718961176399e-06
ENSG00000105518	TMEM205	7.58403344597443e-11	-0.286884087527513	0.239	0.39	1.82001634636494e-06
ENSG00000171928	TVP23B	7.78865329079716e-11	-0.30653041903471	0.163	0.313	1.8691210167255e-06
ENSG00000188677	PARVB	7.81137596786560e-11	-0.156518603570262	0.042	0.171	1.87457400476839e-06
ENSG00000100632	ERH	7.81759211381339e-11	-0.351803160576757	0.425	0.552	1.87606575547294e-06
ENSG00000162069	BICDL2	8.24749132906632e-11	0.18533168510999	0.289	0.146	1.97923296914934e-06
ENSG00000143079	CTTNBP2NL	8.24860438661846e-11	0.220987758879911	0.186	0.078	1.9795000807007e-06
ENSG00000197782	ZNF780A	8.25608501072875e-11	0.167472941384673	0.097	0.027	1.98129528087468e-06
ENSG00000102882	MAPK3	8.39355209539326e-11	0.247473948698215	0.304	0.16	2.01428463185247e-06
ENSG00000102898	NUTF2	8.40174608370149e-11	-0.248471962438305	0.344	0.487	2.01625102516668e-06
ENSG00000186468	RPS23	8.40991910859377e-11	-0.287735207989064	0.848	0.866	2.01821238768033e-06
ENSG00000120963	ZNF706	8.49522043204063e-11	-0.32467000365701	0.444	0.581	2.03868299928111e-06
ENSG00000129084	PSMA1	8.54329480488806e-11	-0.329506881265042	0.373	0.506	2.05021988727704e-06
ENSG00000125753	VASP	8.55475719486939e-11	0.381011824654499	0.444	0.314	2.05297063162476e-06
ENSG00000163900	TMEM41A	8.55662716457635e-11	-0.360402768673308	0.165	0.311	2.05341938695503e-06
ENSG00000271614	ATP2B1-AS1	8.57400778736917e-11	-0.403211519079004	0.05	0.18	2.05759038881285e-06
ENSG00000171067	C11orf24	8.64786775195441e-11	-0.245560809437216	0.157	0.308	2.07531530311402e-06
ENSG00000175806	MSRA	8.84032702405691e-11	-0.155139597630185	0.047	0.18	2.12150167923318e-06
ENSG00000128567	PODXL	8.90051985997388e-11	0.246345395778844	0.131	0.046	2.13594675599653e-06
ENSG00000150938	CRIM1	9.03188529036071e-11	0.213843940274832	0.147	0.055	2.16747183198076e-06
ENSG00000109321	AREG	9.09824537392064e-11	-0.35947651088512	0.22	0.405	2.18339692483347e-06
ENSG00000213722	DDAH2	9.15575230719296e-11	-0.356786747438115	0.367	0.49	2.19719743868017e-06
ENSG00000129116	PALLD	9.18664834915444e-11	0.198055127213252	0.165	0.065	2.20461187083008e-06
ENSG00000104783	KCNN4	9.34471435122842e-11	0.134504416772479	0.215	0.098	2.2425445500078e-06
ENSG00000166823	MESP1	9.34824795730081e-11	-0.183518744382284	0.024	0.142	2.24339254479305e-06
ENSG00000006327	TNFRSF12A	1.00425638669532e-10	0.593272567570661	0.423	0.296	2.41001447679144e-06
ENSG00000242616	GNG10	1.00892482288438e-10	-0.209629668081487	0.157	0.316	2.42121778995794e-06
ENSG00000147533	GOLGA7	1.03282905306012e-10	-0.246731410083069	0.171	0.317	2.47858316153368e-06
ENSG00000223855	AC147651.1	1.03415629065748e-10	0.0195630402268788	0.055	0.009	2.48176826631983e-06
ENSG00000134339	SAA2	1.09574199811276e-10	0.234499450891046	0.068	0.014	2.629561647071e-06
ENSG00000105223	PLD3	1.11709840165464e-10	-0.327111159616905	0.331	0.474	2.6808127442908e-06
ENSG00000196628	TCF4	1.11943841647593e-10	0.114031839378261	0.068	0.014	2.68642831185894e-06
ENSG00000115128	SF3B6	1.14426313089184e-10	-0.187150261327295	0.425	0.555	2.74600266151425e-06
ENSG00000165502	RPL36AL	1.14958377190499e-10	-0.245802331053407	0.619	0.725	2.75877113581759e-06
ENSG00000174705	SH3PXD2B	1.17884055119402e-10	0.035482013494866	0.084	0.021	2.82898155475542e-06
ENSG00000089127	OAS1	1.19778684029776e-10	-0.307715325256699	0.199	0.355	2.87444885934657e-06
ENSG00000049656	CLPTM1L	1.20482818331991e-10	0.219186568563698	0.257	0.131	2.89134667433111e-06
ENSG00000154813	DPH3	1.20577330193089e-10	-0.231635310823618	0.165	0.319	2.89361476997376e-06
ENSG00000102858	MGRN1	1.21026204948647e-10	0.225184630838161	0.255	0.127	2.90438686635764e-06
ENSG00000089693	MLF2	1.26907294376869e-10	-0.288030713089773	0.383	0.523	3.0455212504561e-06
ENSG00000186470	BTN3A2	1.28383815432827e-10	0.189072492165148	0.257	0.128	3.08095480275698e-06
ENSG00000135916	ITM2C	1.29639963331709e-10	-0.257610174433128	0.189	0.339	3.11109984003435e-06
ENSG00000107338	SHB	1.29728945919822e-10	0.0522927887287588	0.134	0.046	3.11323524418388e-06
ENSG00000106049	HIBADH	1.31357283829683e-10	-0.192114010910904	0.202	0.36	3.15231209734472e-06
ENSG00000196923	PDLIM7	1.32272377818801e-10	0.257689598243936	0.228	0.109	3.17427252289559e-06
ENSG00000146376	ARHGAP18	1.32629764952028e-10	0.383257092244837	0.294	0.161	3.18284909931877e-06
ENSG00000147180	ZNF711	1.33596788569691e-10	-0.152094184677511	0.005	0.11	3.20605573209545e-06
ENSG00000115944	COX7A2L	1.37466169664878e-10	-0.252499711060843	0.323	0.48	3.29891313961774e-06
ENSG00000243056	EIF4EBP3	1.38731720670361e-10	-0.217244140037641	0.073	0.204	3.32928383264733e-06
ENSG00000234753	FOXP4-AS1	1.39498274381137e-10	-0.121436220889351	0.016	0.129	3.34767958859854e-06
ENSG00000082641	NFE2L1	1.41495479559236e-10	0.259523010285076	0.27	0.14	3.39560851846255e-06
ENSG00000172296	SPTLC3	1.42634979632134e-10	-0.202301022615136	0.016	0.127	3.42295424121194e-06
ENSG00000171943	SRGAP2C	1.44118957063556e-10	0.104300062956507	0.081	0.02	3.45856673161121e-06
ENSG00000065268	WDR18	1.44562183756589e-10	-0.213478059447791	0.136	0.284	3.46920328579063e-06
ENSG00000107902	LHPP	1.46507158396046e-10	0.132205295654164	0.16	0.064	3.51587878718831e-06
ENSG00000128283	CDC42EP1	1.48091476915606e-10	0.387586506228905	0.394	0.259	3.55389926302071e-06
ENSG00000157216	SSBP3	1.49760224763986e-10	0.152427396355875	0.226	0.107	3.59394587388614e-06
ENSG00000115425	PECR	1.50892656624439e-10	-0.119854297279823	0.016	0.128	3.62112197367329e-06
ENSG00000116574	RHOU	1.52150394268885e-10	0.0526971413401315	0.1	0.028	3.6513051616647e-06
ENSG00000184897	H1FX	1.55420406601843e-10	0.357264570946991	0.383	0.232	3.72977891763103e-06
ENSG00000135625	EGR4	1.56352888383966e-10	-0.283958422323296	0.005	0.11	3.75215661543841e-06
ENSG00000107551	RASSF4	1.57457007067228e-10	0.173055492615249	0.134	0.048	3.77865325559933e-06
ENSG00000173218	VANGL1	1.59097643281587e-10	0.0735809749470664	0.118	0.039	3.81802524347153e-06
ENSG00000221821	C6orf226	1.61159545590183e-10	-0.188839004976529	0.042	0.166	3.86750677507322e-06
ENSG00000010438	PRSS3	1.62690974433405e-10	-0.255758354519851	0.199	0.372	3.90425800445285e-06
ENSG00000072778	ACADVL	1.64467789083976e-10	-0.429672200121444	0.457	0.599	3.94689800243727e-06
ENSG00000152767	FARP1	1.65411311782738e-10	0.230337153610617	0.289	0.148	3.96954066016214e-06
ENSG00000197858	GPAA1	1.68220511786041e-10	-0.308497290925104	0.291	0.439	4.0369558418414e-06
ENSG00000133433	GSTT2B	1.694575609905e-10	-0.136027855306996	0.021	0.136	4.06664254865001e-06
ENSG00000099622	CIRBP	1.7192217555327e-10	-0.225933424023006	0.412	0.571	4.12578836892736e-06
ENSG00000215915	ATAD3C	1.72311428279149e-10	0.0889280360241513	0.034	0.003	4.13512965584301e-06
ENSG00000128274	A4GALT	1.72333560550065e-10	0.0909508684468571	0.073	0.017	4.13566078608046e-06
ENSG00000185633	NDUFA4L2	1.731163708086e-10	0.49743500844411	0.066	0.013	4.15444666666477e-06
ENSG00000110848	CD69	1.73196896395569e-10	-0.3358939824685	0.018	0.133	4.15637911970086e-06
ENSG00000160124	CCDC58	1.73460843547489e-10	-0.160430547113886	0.165	0.316	4.16271332345265e-06
ENSG00000139746	RBM26	1.74497485106766e-10	0.225909449417912	0.276	0.142	4.18759064759216e-06
ENSG00000168955	TM4SF20	1.75046591942578e-10	-0.456818713774289	0.005	0.108	4.20076811343798e-06
ENSG00000162599	NFIA	1.75244379341436e-10	0.199775771897774	0.239	0.119	4.20551461543577e-06
ENSG00000065717	TLE2	1.75835035156884e-10	-0.198422186273508	0.029	0.151	4.21968917369491e-06
ENSG00000163879	DNALI1	1.75905221143971e-10	0.198682190585696	0.108	0.033	4.22137349701302e-06
ENSG00000152056	AP1S3	1.77959708188264e-10	0.183593872026391	0.173	0.072	4.27067707710196e-06
ENSG00000008988	RPS20	1.8314995979182e-10	0.700684073474644	0.745	0.687	4.39523273508408e-06
ENSG00000110700	RPS13	1.86172009949237e-10	-0.396231222131821	0.845	0.828	4.46775589476179e-06
ENSG00000119771	KLHL29	1.86742677272315e-10	0.0311472676691662	0.021	0	4.481450769181e-06
ENSG00000178776	C5orf46	1.86742677272315e-10	0.0497314234310287	0.021	0	4.481450769181e-06
ENSG00000182230	FAM153B	1.86742677272315e-10	0.0272244642873924	0.021	0	4.481450769181e-06
ENSG00000164520	RAET1E	1.86742677272315e-10	0.0276660629796814	0.021	0	4.481450769181e-06
ENSG00000146555	SDK1	1.86742677272315e-10	0.00983597326279506	0.021	0	4.481450769181e-06
ENSG00000105989	WNT2	1.86742677272315e-10	0.0229460635244777	0.021	0	4.481450769181e-06
ENSG00000135374	ELF5	1.86742677272315e-10	0.019799237806155	0.021	0	4.481450769181e-06
ENSG00000185737	NRG3	1.86742677272315e-10	0.0433243532868068	0.021	0	4.481450769181e-06
ENSG00000267815	AC008655.1	1.86742677272315e-10	0.0627672190597942	0.021	0	4.481450769181e-06
ENSG00000175318	GRAMD2A	1.86742677272315e-10	0.0130114406790989	0.021	0	4.481450769181e-06
ENSG00000185479	KRT6B	1.86742677272315e-10	0.0625483850748489	0.021	0	4.481450769181e-06
ENSG00000263878	DLGAP1-AS4	1.86742677272315e-10	0.0150967164005625	0.021	0	4.481450769181e-06
ENSG00000239569	KMT2E-AS1	1.89855245849908e-10	-0.466489148121898	0.102	0.244	4.5561461899061e-06
ENSG00000112312	GMNN	1.94940899621809e-10	-0.302015120216432	0.163	0.306	4.67819170912417e-06
ENSG00000184992	BRI3BP	1.96245768727928e-10	0.294984789287357	0.276	0.149	4.70950595793281e-06
ENSG00000100075	SLC25A1	2.03702472060928e-10	-0.25397957486446	0.318	0.467	4.88845192451815e-06
ENSG00000197448	GSTK1	2.06161016983826e-10	-0.339768739346376	0.325	0.48	4.94745208557787e-06
ENSG00000114115	RBP1	2.09729465608044e-10	0.25090033537251	0.073	0.017	5.03308771566184e-06
ENSG00000118705	RPN2	2.1345948088527e-10	-0.415371409499126	0.459	0.589	5.1226006222847e-06
ENSG00000134905	CARS2	2.14042238335033e-10	0.132058851972433	0.247	0.123	5.13658563556412e-06
ENSG00000077235	GTF3C1	2.14215263449165e-10	0.113801585726349	0.226	0.107	5.14073789225306e-06
ENSG00000089335	ZNF302	2.17883503826557e-10	0.013184393168626	0.157	0.06	5.22876832482971e-06
ENSG00000070087	PFN2	2.2033223057922e-10	-0.169433001111673	0.079	0.219	5.28753286944012e-06
ENSG00000141527	CARD14	2.23919591463776e-10	0.0492542562861289	0.045	0.006	5.3736223559477e-06
ENSG00000169894	MUC3A	2.26129893289991e-10	-0.548677641683022	0.118	0.264	5.42666517917321e-06
ENSG00000152904	GGPS1	2.29738402120651e-10	0.243126810559477	0.1	0.03	5.51326217409138e-06
ENSG00000162552	WNT4	2.3313112408022e-10	0.0619195033579991	0.045	0.006	5.59468071567711e-06
ENSG00000148344	PTGES	2.33248731793086e-10	0.0366491452982465	0.055	0.009	5.59750306557048e-06
ENSG00000173917	HOXB2	2.34219690217489e-10	0.0649667959131543	0.052	0.008	5.62080412583931e-06
NA	FAM96A	2.36162940622514e-10	-0.320298667019729	0.268	0.413	5.6674382490591e-06
NA	C19orf70	2.39031504842239e-10	-0.203322334698195	0.336	0.494	5.73627805320404e-06
ENSG00000138449	SLC40A1	2.39280545238366e-10	0.289964537897585	0.375	0.228	5.7422545246303e-06
ENSG00000137509	PRCP	2.40940923325502e-10	-0.269372324278367	0.113	0.249	5.78210027796539e-06
ENSG00000176340	COX8A	2.42489001085353e-10	-0.327715295752749	0.585	0.699	5.8192510480463e-06
ENSG00000119917	IFIT3	2.42969576237334e-10	-0.594703746697977	0.066	0.193	5.83078389054354e-06
ENSG00000099817	POLR2E	2.47421078438154e-10	-0.277453878638512	0.32	0.457	5.93761104035881e-06
ENSG00000163820	FYCO1	2.50307460027266e-10	0.0655436153395922	0.126	0.043	6.00687842573432e-06
ENSG00000134247	PTGFRN	2.54684761749821e-10	0.101882103515667	0.139	0.051	6.11192491247221e-06
ENSG00000147853	AK3	2.54987748277172e-10	-0.220960864265703	0.197	0.346	6.11919598315557e-06
ENSG00000168502	MTCL1	2.56290950872531e-10	0.114934275688922	0.063	0.012	6.15047023903901e-06
ENSG00000182264	IZUMO1	2.57320703262084e-10	0.0541598647987556	0.031	0.002	6.1751822368835e-06
ENSG00000119408	NEK6	2.58390860505459e-10	0.357507114593459	0.283	0.153	6.20086387041e-06
ENSG00000172469	MANEA	2.59952154652443e-10	0.0847181244600395	0.121	0.04	6.23833180734932e-06
ENSG00000105221	AKT2	2.64845331758468e-10	0.207382976863727	0.234	0.113	6.35575827153971e-06
ENSG00000011454	RABGAP1	2.66112895664511e-10	0.168199521466892	0.205	0.093	6.38617727015693e-06
ENSG00000068615	REEP1	2.69150797913776e-10	0.027359880322855	0.045	0.006	6.4590808483348e-06
ENSG00000173320	STOX2	2.69283813858989e-10	0.0532861294780726	0.031	0.002	6.46227296498802e-06
ENSG00000204019	CT83	2.72209642838752e-10	-0.123183932137086	0.024	0.138	6.53248700884437e-06
ENSG00000137709	POU2F3	2.73750308081461e-10	0.0787623605977663	0.039	0.004	6.5694598933389e-06
ENSG00000147676	MAL2	2.77365875531001e-10	0.648063488265143	0.52	0.429	6.65622628099296e-06
ENSG00000175197	DDIT3	2.88805718619156e-10	-0.314135357413245	0.178	0.339	6.9307596354225e-06
ENSG00000082014	SMARCD3	2.9438202520662e-10	0.049449370851948	0.063	0.012	7.06457984090848e-06
ENSG00000169242	EFNA1	2.98032173153132e-10	0.561894110718815	0.365	0.236	7.15217609132887e-06
ENSG00000064601	CTSA	3.03838695451905e-10	-0.532471338864231	0.349	0.491	7.29152101345483e-06
ENSG00000103544	VPS35L	3.08221861705822e-10	0.0459757146744268	0.087	0.023	7.39670823721631e-06
ENSG00000180354	MTURN	3.14151563922659e-10	0.216035384754162	0.134	0.048	7.53900923101596e-06
ENSG00000131788	PIAS3	3.24578822352826e-10	0.0834221053180191	0.168	0.069	7.78924257882313e-06
ENSG00000078098	FAP	3.39532703276824e-10	0.0665913825486005	0.029	0.002	8.14810581323722e-06
ENSG00000211598	IGKV4-1	3.45195629137155e-10	-0.327311499776145	0	0.095	8.28400470803343e-06
ENSG00000101132	PFDN4	3.51823438144137e-10	-0.277014993435937	0.315	0.465	8.44305886858301e-06
ENSG00000115221	ITGB6	3.5307451403765e-10	0.120675241501242	0.189	0.079	8.47308218787553e-06
ENSG00000167693	NXN	3.56314000556326e-10	0.031200343355575	0.029	0.002	8.5508233853507e-06
ENSG00000256618	MTRNR2L1	3.57138713856303e-10	0.077399881649069	0.024	0.001	8.57061485512357e-06
ENSG00000240747	KRBOX1	3.5883893163947e-10	0.0274648548184778	0.024	0.001	8.611416681484e-06
ENSG00000113739	STC2	3.5883893163947e-10	0.0307457699460526	0.024	0.001	8.611416681484e-06
ENSG00000115657	ABCB6	3.6178964640518e-10	0.00546228792066727	0.068	0.015	8.6822279344315e-06
ENSG00000164411	GJB7	3.62085664319609e-10	0.0137428386339638	0.029	0.002	8.68933177234199e-06
NA	RAB30-AS1	3.62974767816797e-10	-0.292906870604326	0.165	0.308	8.71066847806748e-06
ENSG00000111817	DSE	3.73834991759113e-10	0.147268523702169	0.105	0.033	8.9712921322352e-06
ENSG00000140009	ESR2	3.73904114539611e-10	0.00449653392428219	0.029	0.002	8.97295094072159e-06
ENSG00000136448	NMT1	3.75315347682696e-10	0.41566643867328	0.354	0.214	9.00681771368933e-06
ENSG00000253305	PCDHGB6	3.75407643668771e-10	0.0176910062021872	0.029	0.002	9.00903263276317e-06
ENSG00000130779	CLIP1	3.96482008895009e-10	0.309398438009148	0.297	0.163	9.51477524946242e-06
ENSG00000165124	SVEP1	3.98995839243248e-10	0.0685136091163499	0.026	0.001	9.57510215015945e-06
ENSG00000116786	PLEKHM2	3.99065928564911e-10	0.157608962876754	0.178	0.075	9.57678415370074e-06
ENSG00000005243	COPZ2	4.02462795440357e-10	0.0412368645433913	0.026	0.001	9.65830216497768e-06
ENSG00000104368	PLAT	4.05504078018009e-10	0.25439007499334	0.05	0.008	9.73128686427618e-06
ENSG00000171862	PTEN	4.11113582965081e-10	0.232461649963315	0.247	0.123	9.86590376399602e-06
ENSG00000182667	NTM	4.14830275619555e-10	0.0345216984599063	0.026	0.001	9.95509695431808e-06
ENSG00000110203	FOLR3	4.18431463026138e-10	0.00980480633341421	0.026	0.001	1.00415182497013e-05
ENSG00000105701	FKBP8	4.37970568483474e-10	-0.245171930415925	0.339	0.478	1.05104177024664e-05
ENSG00000162174	ASRGL1	4.42714432934178e-10	0.219769024902237	0.192	0.086	1.06242609615544e-05
ENSG00000272894	AC004982.2	4.49593803742128e-10	0.0887741394557068	0.152	0.059	1.07893521022036e-05
ENSG00000089006	SNX5	4.5527563785585e-10	-0.286868917395396	0.336	0.466	1.09257047572647e-05
ENSG00000112514	CUTA	4.56047647706744e-10	-0.291697790034104	0.381	0.52	1.09442314496664e-05
ENSG00000104897	SF3A2	4.65244930195065e-10	-0.210703220007053	0.168	0.314	1.11649478348212e-05
ENSG00000067057	PFKP	4.69252639516679e-10	0.218096496411057	0.239	0.117	1.12611248431213e-05
ENSG00000124610	HIST1H1A	4.72379997686738e-10	0.376821706378147	0.071	0.016	1.13361751844863e-05
ENSG00000153774	CFDP1	4.77433301494162e-10	-0.202753133806148	0.409	0.545	1.14574443692569e-05
ENSG00000168824	NSG1	4.80439501668777e-10	0.129876682688482	0.042	0.005	1.15295871610473e-05
ENSG00000166224	SGPL1	4.85444769731613e-10	0.213308082745659	0.184	0.08	1.16497035840192e-05
ENSG00000148154	UGCG	4.8862199696804e-10	0.459608485915348	0.299	0.169	1.1725950683239e-05
ENSG00000116833	NR5A2	4.89323217102558e-10	-0.169768598844601	0.029	0.142	1.17427785640272e-05
ENSG00000137266	SLC22A23	4.93348765249223e-10	0.129736623102984	0.186	0.08	1.18393836684508e-05
ENSG00000107537	PHYH	5.00156703176911e-10	-0.26221755023125	0.144	0.293	1.20027605628395e-05
ENSG00000154102	C16orf74	5.05004091048391e-10	0.0266351407463826	0.042	0.005	1.21190881769793e-05
ENSG00000106615	RHEB	5.16551678083368e-10	-0.236437059377544	0.302	0.446	1.23962071706447e-05
ENSG00000188486	H2AFX	5.23029363728178e-10	-0.395681346942997	0.31	0.447	1.25516586707488e-05
ENSG00000105401	CDC37	5.44094982203327e-10	-0.288610155686751	0.446	0.592	1.30571913829155e-05
ENSG00000169139	UBE2V2	5.67466737141037e-10	-0.157263730200311	0.218	0.356	1.36180667579106e-05
ENSG00000198453	ZNF568	5.79472348750756e-10	0.00972414596126957	0.042	0.005	1.39061774253206e-05
ENSG00000101473	ACOT8	5.79542692158988e-10	-0.30310267388707	0.21	0.352	1.39078655264314e-05
ENSG00000002933	TMEM176A	5.87438145349178e-10	-0.338619387919549	0.228	0.378	1.40973406120896e-05
ENSG00000101367	MAPRE1	5.91597789088066e-10	-0.28873749570817	0.323	0.455	1.41971637425354e-05
ENSG00000146373	RNF217	6.05415131163456e-10	0.0356512987719124	0.05	0.008	1.45287523176606e-05
ENSG00000105429	MEGF8	6.06854865280369e-10	0.066247741864677	0.105	0.033	1.45633030569983e-05
ENSG00000178951	ZBTB7A	6.06888759494153e-10	0.485984411608446	0.32	0.188	1.45641164503407e-05
ENSG00000147403	RPL10	6.20095834033519e-10	-0.273112333666216	0.937	0.932	1.48810598251364e-05
ENSG00000081320	STK17B	6.23696796788818e-10	-0.225799968135132	0.118	0.265	1.49674757293381e-05
ENSG00000100911	PSME2	6.29219395791071e-10	-0.357103627445752	0.493	0.613	1.51000070601941e-05
ENSG00000116096	SPR	6.43800591440309e-10	-0.263364840588016	0.207	0.35	1.54499265933845e-05
ENSG00000138030	KHK	6.45628131146733e-10	-0.153351623506912	0.013	0.117	1.54937838912593e-05
ENSG00000154065	ANKRD29	6.55170039260636e-10	0.0513436938704595	0.123	0.041	1.57227706021767e-05
ENSG00000118762	PKD2	6.69585066798725e-10	0.107308790070904	0.105	0.034	1.60687024330358e-05
ENSG00000117122	MFAP2	6.75351950111215e-10	-0.153118872665703	0.121	0.278	1.62070960987689e-05
ENSG00000117298	ECE1	6.76041079536057e-10	0.317026213638482	0.252	0.131	1.62236338267063e-05
ENSG00000105516	DBP	7.02357093924177e-10	0.0790320685857699	0.11	0.036	1.68551655399924e-05
ENSG00000066230	SLC9A3	7.0424369830406e-10	-0.000293052664285455	0.066	0.014	1.69004402719008e-05
ENSG00000111863	ADTRP	7.06189971166305e-10	-0.215678293712473	0.06	0.189	1.6947146928049e-05
ENSG00000197956	S100A6	7.27310047807897e-10	0.238582213829566	0.911	0.884	1.74539865272939e-05
ENSG00000157657	ZNF618	7.2848202909732e-10	0.169320541173775	0.157	0.064	1.74821117342775e-05
ENSG00000157227	MMP14	7.49817847257121e-10	0.221625568638405	0.276	0.149	1.79941286984764e-05
ENSG00000142611	PRDM16	7.53499905939562e-10	0.0345700352355695	0.139	0.051	1.80824907427376e-05
ENSG00000116017	ARID3A	7.58835066853618e-10	-0.163792996193227	0.066	0.196	1.82105239343531e-05
ENSG00000142279	WTIP	7.78092615047541e-10	0.0420611564933532	0.081	0.021	1.86726665759109e-05
ENSG00000185215	TNFAIP2	7.80489377288166e-10	0.396126076875765	0.21	0.103	1.87301840761614e-05
ENSG00000101654	RNMT	7.98336631152818e-10	-0.310552212419907	0.276	0.427	1.91584824744053e-05
ENSG00000181924	COA4	8.06988249572374e-10	-0.290602610958188	0.336	0.466	1.93661040132378e-05
ENSG00000132749	TESMIN	8.29020103904988e-10	-0.113582815569383	0.029	0.141	1.98948244535119e-05
ENSG00000179104	TMTC2	8.31603089089654e-10	0.067999233468191	0.139	0.051	1.99568109319735e-05
ENSG00000156052	GNAQ	8.34751707133039e-10	0.313981847812337	0.299	0.165	2.00323714677787e-05
ENSG00000124145	SDC4	8.35418642182654e-10	0.706493265344877	0.535	0.461	2.00483765750993e-05
ENSG00000168906	MAT2A	8.65582863626189e-10	-0.486951044957822	0.32	0.462	2.07722575613013e-05
ENSG00000128536	CDHR3	9.02910226048214e-10	-0.211460788607497	0.031	0.144	2.1668039604705e-05
ENSG00000165501	LRR1	9.04461150076711e-10	-0.142322337487145	0.047	0.169	2.17052586795409e-05
ENSG00000158125	XDH	9.20438292707254e-10	-0.224230142970914	0.029	0.142	2.20886781483887e-05
ENSG00000148218	ALAD	9.26648827900292e-10	0.156439529028928	0.22	0.108	2.22377185719512e-05
ENSG00000157399	ARSE	9.26984678237143e-10	-0.174115830233354	0.058	0.185	2.2245778308335e-05
ENSG00000157456	CCNB2	9.35243707581156e-10	-0.263405338550006	0.052	0.177	2.24439784945326e-05
ENSG00000136490	LIMD2	9.37723273716043e-10	-0.244219385516047	0.066	0.191	2.25034831226376e-05
ENSG00000101596	SMCHD1	9.49565229034954e-10	-0.374277894770118	0.22	0.373	2.27876663663808e-05
ENSG00000133216	EPHB2	9.49717361469204e-10	0.217008457452048	0.178	0.082	2.2791317240538e-05
ENSG00000160094	ZNF362	9.57791880143359e-10	0.0904248156108342	0.105	0.033	2.29850895396803e-05
ENSG00000255026	AC136475.3	9.63782732187938e-10	0.0851661451437004	0.034	0.003	2.31288580070461e-05
ENSG00000172354	GNB2	9.64978007212625e-10	-0.193655163391265	0.47	0.602	2.31575422170886e-05
ENSG00000151500	THYN1	9.96343544295764e-10	-0.183942331801258	0.16	0.3	2.39102523760097e-05
ENSG00000119866	BCL11A	1.0110868998873e-09	-0.113014089268348	0.018	0.124	2.42640634234954e-05
ENSG00000234171	RNASEH1-AS1	1.01503501049008e-09	-0.120307889637618	0.029	0.142	2.4358810181741e-05
ENSG00000147394	ZNF185	1.02182922254723e-09	0.0573249799907471	0.094	0.028	2.45218576826885e-05
ENSG00000077942	FBLN1	1.02312932530898e-09	-0.355987711547931	0.094	0.221	2.45530575487648e-05
ENSG00000196914	ARHGEF12	1.02550877045499e-09	0.276629106609993	0.297	0.169	2.46101594733789e-05
ENSG00000120889	TNFRSF10B	1.02990436025613e-09	-0.445340525325288	0.134	0.276	2.47156448374265e-05
ENSG00000141027	NCOR1	1.03071109372428e-09	-0.421246564787758	0.415	0.555	2.47350048271953e-05
ENSG00000146232	NFKBIE	1.03220995599953e-09	0.101028760261747	0.155	0.062	2.47709745240767e-05
ENSG00000129538	RNASE1	1.03458830980251e-09	0.314373557783239	0.423	0.255	2.48280502586407e-05
ENSG00000159023	EPB41	1.05034782652756e-09	0.185896310381602	0.278	0.145	2.52062471410085e-05
ENSG00000169627	BOLA2B	1.05754150689558e-09	0.0802046801305985	0.134	0.05	2.53788810824802e-05
ENSG00000154447	SH3RF1	1.06891312766677e-09	0.192049797647568	0.249	0.123	2.5651777237747e-05
ENSG00000124228	DDX27	1.09805821916417e-09	-0.241730759448713	0.331	0.471	2.63512011435017e-05
ENSG00000102096	PIM2	1.11004239308621e-09	-0.269510018292588	0.05	0.168	2.6638797349283e-05
ENSG00000119487	MAPKAP1	1.11912258400949e-09	0.158953286771125	0.231	0.115	2.68567037710597e-05
ENSG00000064393	HIPK2	1.13815108586131e-09	0.133702376932033	0.278	0.144	2.73133497584996e-05
ENSG00000099385	BCL7C	1.14761408816671e-09	0.18652338456673	0.273	0.147	2.75404428878248e-05
ENSG00000126953	TIMM8A	1.15724423533333e-09	-0.136942696603166	0.081	0.209	2.77715471595292e-05
ENSG00000164815	ORC5	1.16254229012181e-09	-0.126153252535992	0.058	0.183	2.78986898783432e-05
ENSG00000105711	SCN1B	1.17773194899101e-09	0.0186103006131129	0.039	0.005	2.82632113118863e-05
ENSG00000120093	HOXB3	1.23220267959963e-09	0.0957975983071486	0.1	0.031	2.95703999050319e-05
ENSG00000135250	SRPK2	1.26848789543924e-09	-0.226525957387301	0.165	0.302	3.04411725147508e-05
ENSG00000168350	DEGS2	1.2729174361007e-09	0.198068659140633	0.236	0.121	3.05474726315446e-05
ENSG00000111057	KRT18	1.27604049779179e-09	0.347246634060835	0.858	0.871	3.06224198660073e-05
ENSG00000112299	VNN1	1.29687072067624e-09	0.330406037158017	0.115	0.04	3.11223035547884e-05
ENSG00000165376	CLDN2	1.31260197339586e-09	0.206476788657345	0.1	0.032	3.14998221575538e-05
ENSG00000160783	PMF1	1.3168509154392e-09	0.144799245618072	0.134	0.05	3.16017882687098e-05
ENSG00000099864	PALM	1.33247596467821e-09	0.094629768692851	0.06	0.012	3.19767582003477e-05
ENSG00000119318	RAD23B	1.34856847398591e-09	0.331018948363472	0.381	0.247	3.23629462387138e-05
ENSG00000144445	KANSL1L	1.36537545160089e-09	0.156523915502602	0.157	0.064	3.27662800875181e-05
NA	FAM213B	1.37855930018319e-09	0.345957131585942	0.294	0.165	3.30826660857961e-05
ENSG00000160213	CSTB	1.38307578634156e-09	0.540445111975208	0.664	0.635	3.31910527206248e-05
ENSG00000111846	GCNT2	1.40597200191554e-09	0.0983377698083543	0.176	0.074	3.37405161019692e-05
ENSG00000182827	ACBD3	1.42128404807287e-09	0.297015527038557	0.299	0.17	3.41079745856528e-05
ENSG00000198805	PNP	1.49987959233774e-09	-0.267187361502225	0.255	0.417	3.59941104569211e-05
ENSG00000124249	KCNK15	1.53210067801747e-09	0.075530850770754	0.092	0.027	3.67673520710632e-05
ENSG00000124207	CSE1L	1.56042368460819e-09	-0.300137783822295	0.205	0.34	3.74470475832273e-05
ENSG00000258754	LINC01579	1.60214378358325e-09	-0.52411763378333	0	0.089	3.84482465184308e-05
ENSG00000124562	SNRPC	1.60508240423106e-09	-0.313386436568301	0.383	0.505	3.8518767536737e-05
NA	FAM96B	1.66160011535299e-09	-0.260236737492422	0.362	0.499	3.9875079568241e-05
ENSG00000084652	TXLNA	1.6686274808841e-09	0.103124903900849	0.21	0.099	4.00437222862567e-05
ENSG00000177239	MAN1B1	1.67270171842828e-09	0.18517852566106	0.273	0.147	4.01414958388418e-05
ENSG00000182310	SPACA6	1.68636536875855e-09	0.0588556881020559	0.081	0.022	4.04693961194676e-05
NA	AC098850.3	1.70103007332982e-09	0.0241190484882321	0.031	0.003	4.08213196997689e-05
ENSG00000186088	GSAP	1.71185856888292e-09	0.178567551873702	0.139	0.054	4.10811819360524e-05
ENSG00000136603	SKIL	1.73507426497075e-09	0.383996171406253	0.48	0.348	4.1638312210768e-05
ENSG00000242110	AMACR	1.73949693591625e-09	-0.177676958512509	0.039	0.152	4.17444474681181e-05
ENSG00000138646	HERC5	1.79071190342686e-09	-0.225958310886061	0.018	0.122	4.29735042584377e-05
ENSG00000204740	MALRD1	1.80186950286595e-09	-0.218527549692711	0	0.088	4.32412643297772e-05
ENSG00000090402	SI	1.80186958238955e-09	-0.29152109899055	0	0.088	4.32412662381843e-05
ENSG00000164309	CMYA5	1.8111571101103e-09	0.107180847502231	0.042	0.006	4.34641483284269e-05
ENSG00000124253	PCK1	1.81735267278393e-09	-0.426946894615777	0.016	0.117	4.36128294414687e-05
ENSG00000126756	UXT	1.85697889746195e-09	-0.269597500367865	0.402	0.523	4.45637795812919e-05
ENSG00000196262	PPIA	1.88713328666257e-09	-0.400658766890079	0.848	0.829	4.52874246133284e-05
ENSG00000124788	ATXN1	1.89503966730958e-09	0.13915820830037	0.178	0.078	4.54771619360952e-05
ENSG00000196683	TOMM7	1.96640893111589e-09	-0.277472007839057	0.58	0.689	4.71898815289191e-05
ENSG00000164171	ITGA2	2.06894999557627e-09	0.298085126878759	0.239	0.122	4.96506619938393e-05
ENSG00000133106	EPSTI1	2.08163677089903e-09	-0.193664727272485	0.194	0.351	4.99551192280348e-05
ENSG00000145431	PDGFC	2.15201994450055e-09	0.0144756008345242	0.042	0.006	5.16441746281242e-05
ENSG00000124802	EEF1E1	2.18087861569743e-09	-0.266348102276314	0.231	0.362	5.23367250195069e-05
ENSG00000048162	NOP16	2.21464405079702e-09	-0.267355949840732	0.163	0.296	5.31470279310269e-05
ENSG00000162878	PKDCC	2.22806973823151e-09	0.133485685604672	0.186	0.086	5.34692175780797e-05
ENSG00000111344	RASAL1	2.23522516951343e-09	0.0706746713557241	0.1	0.031	5.36409336179834e-05
ENSG00000178053	MLF1	2.23576008386315e-09	-0.208079767630563	0.113	0.249	5.36537704925479e-05
ENSG00000233237	LINC00472	2.24372981301682e-09	0.0143543281775465	0.076	0.019	5.38450280527777e-05
ENSG00000155254	MARVELD1	2.24860612172991e-09	0.117669179611412	0.089	0.026	5.39620497092744e-05
ENSG00000166582	CENPV	2.26358505601648e-09	-0.122019063286652	0.189	0.337	5.43215141742834e-05
ENSG00000102030	NAA10	2.27096038366057e-09	-0.272653349291691	0.341	0.47	5.44985072870863e-05
ENSG00000146477	SLC22A3	2.27500311458457e-09	0.107071278112956	0.084	0.024	5.45955247438006e-05
ENSG00000101951	PAGE4	2.27854912166547e-09	-0.354061636259471	0	0.087	5.4680621821728e-05
ENSG00000204922	UQCC3	2.29054368757734e-09	-0.240188642822175	0.304	0.442	5.49684674144811e-05
ENSG00000080200	CRYBG3	2.33129527436519e-09	0.162631530207501	0.192	0.088	5.59464239942157e-05
ENSG00000033627	ATP6V0A1	2.34447778368963e-09	0.134162053170191	0.215	0.103	5.62627778529837e-05
ENSG00000137720	C11orf1	2.37105813113572e-09	-0.078220394686673	0.136	0.279	5.69006530309949e-05
ENSG00000075275	CELSR1	2.40208015704857e-09	0.0353690041842949	0.084	0.023	5.76451196088515e-05
ENSG00000113645	WWC1	2.41345322195029e-09	0.109843855143402	0.202	0.095	5.79180504203631e-05
ENSG00000170275	CRTAP	2.41771634096183e-09	-0.283188508584931	0.213	0.349	5.8020356750402e-05
ENSG00000148158	SNX30	2.44489072737246e-09	0.073440050544617	0.1	0.032	5.86724876754842e-05
ENSG00000113811	SELENOK	2.46387679124317e-09	-0.268208670387527	0.365	0.504	5.91281152362536e-05
ENSG00000152240	HAUS1	2.46990554383119e-09	-0.174117079298538	0.066	0.188	5.92727932408608e-05
ENSG00000137818	RPLP1	2.48660751701058e-09	-0.269862654403079	0.948	0.954	5.967360719322e-05
ENSG00000166451	CENPN	2.50803224035533e-09	-0.0928696390640331	0.102	0.236	6.01877577040472e-05
ENSG00000196235	SUPT5H	2.50857977072658e-09	0.27241366894709	0.394	0.258	6.02008973378965e-05
ENSG00000100983	GSS	2.51991748149666e-09	-0.19567497068175	0.244	0.38	6.04729797209568e-05
ENSG00000089157	RPLP0	2.53103196282901e-09	-0.292567678276813	0.877	0.898	6.07397050439707e-05
ENSG00000168754	FAM178B	2.53805918741157e-09	0.0108396701364163	0.018	0	6.09083443795028e-05
ENSG00000184985	SORCS2	2.53805918741157e-09	0.0205308144037821	0.018	0	6.09083443795028e-05
ENSG00000153012	LGI2	2.53805918741157e-09	0.0226948038499145	0.018	0	6.09083443795028e-05
ENSG00000156140	ADAMTS3	2.53805918741157e-09	0.0235698619790391	0.018	0	6.09083443795028e-05
ENSG00000183580	FBXL7	2.53805918741157e-09	0.0166598369424811	0.018	0	6.09083443795028e-05
ENSG00000112964	GHR	2.53805918741157e-09	0.0264135674152162	0.018	0	6.09083443795028e-05
ENSG00000249746	AC099509.1	2.53805918741157e-09	0.0189393613070894	0.018	0	6.09083443795028e-05
ENSG00000112319	EYA4	2.53805918741157e-09	0.0192864271109297	0.018	0	6.09083443795028e-05
ENSG00000165072	MAMDC2	2.53805918741157e-09	0.0178471755826507	0.018	0	6.09083443795028e-05
ENSG00000166736	HTR3A	2.53805918741157e-09	0.0155559249772139	0.018	0	6.09083443795028e-05
ENSG00000169856	ONECUT1	2.53805918741157e-09	0.0527062126757213	0.018	0	6.09083443795028e-05
ENSG00000163630	SYNPR	2.53805918741157e-09	0.0109305179486972	0.018	0	6.09083443795028e-05
ENSG00000149571	KIRREL3	2.53805918741157e-09	0.0174815777008984	0.018	0	6.09083443795028e-05
ENSG00000171401	KRT13	2.53805918741157e-09	0.0601995418511827	0.018	0	6.09083443795028e-05
ENSG00000169474	SPRR1A	2.53805918741157e-09	0.0161236828137206	0.018	0	6.09083443795028e-05
ENSG00000198842	DUSP27	2.53805918741157e-09	0.00852402370524106	0.018	0	6.09083443795028e-05
ENSG00000083457	ITGAE	2.56788022482581e-09	-0.251911562722093	0.163	0.294	6.16239896353699e-05
ENSG00000108557	RAI1	2.6491316091227e-09	0.0949208379840388	0.144	0.058	6.35738603557267e-05
ENSG00000170955	CAVIN3	2.6546873628337e-09	0.253558674129217	0.228	0.117	6.37071873332831e-05
ENSG00000175581	MRPL48	2.67186363057727e-09	-0.164487552345079	0.163	0.3	6.41193834065933e-05
ENSG00000247498	GPRC5D-AS1	2.70729164142587e-09	0.0408151747259889	0.081	0.022	6.4969584810938e-05
ENSG00000006634	DBF4	2.75934048951558e-09	-0.177377296087119	0.123	0.261	6.62186530673948e-05
ENSG00000090905	TNRC6A	2.85307472645828e-09	0.217446107984819	0.265	0.142	6.84680872855458e-05
ENSG00000136859	ANGPTL2	2.86378051498006e-09	0.0580698465003215	0.029	0.002	6.87250047984914e-05
ENSG00000089195	TRMT6	2.86510590450098e-09	-0.217614438409849	0.16	0.288	6.87568114962146e-05
ENSG00000165905	LARGE2	2.87452018435593e-09	-0.188823193402523	0.063	0.184	6.89827353841737e-05
ENSG00000211668	IGLV2-11	2.88037603862826e-09	-0.606118765583017	0	0.086	6.9123264175001e-05
ENSG00000111665	CDCA3	2.89622107998385e-09	-0.158619169216326	0.039	0.156	6.95035134774525e-05
ENSG00000164898	FMC1	2.90998450478041e-09	-0.192070974524359	0.134	0.268	6.98338081457203e-05
ENSG00000136522	MRPL47	2.95715381412383e-09	-0.274745557703822	0.255	0.386	7.09657772313438e-05
ENSG00000164442	CITED2	2.95800848071648e-09	-0.378916112379532	0.234	0.39	7.09862875202341e-05
ENSG00000131943	C19orf12	3.00501543278567e-09	-0.310617444443668	0.108	0.233	7.21143603559904e-05
ENSG00000110074	FOXRED1	3.01316295204157e-09	-0.277621655808961	0.113	0.245	7.23098845230935e-05
ENSG00000111642	CHD4	3.03670401451344e-09	0.291810148149526	0.423	0.286	7.28748229402935e-05
ENSG00000175324	LSM1	3.06388617265619e-09	-0.184032329007028	0.194	0.331	7.35271403714033e-05
ENSG00000168522	FNTA	3.0809893341756e-09	-0.0838964334002082	0.199	0.346	7.39375820415462e-05
ENSG00000278828	HIST1H3H	3.16126001052375e-09	-0.488407163827941	0.055	0.173	7.58639177325489e-05
ENSG00000101224	CDC25B	3.16790904689114e-09	-0.298525515765866	0.178	0.323	7.60234813072936e-05
ENSG00000182768	NGRN	3.19939386969467e-09	-0.229825693751564	0.194	0.344	7.67790540849328e-05
ENSG00000147586	MRPS28	3.22312186162024e-09	-0.251834525554893	0.152	0.285	7.73484784351624e-05
ENSG00000159184	HOXB13	3.23829159144947e-09	-0.109180620019384	0.008	0.1	7.77125216116043e-05
ENSG00000034713	GABARAPL2	3.24809194679489e-09	-0.296714801995111	0.396	0.525	7.79477105391837e-05
ENSG00000166913	YWHAB	3.30356292545039e-09	-0.267675519894325	0.682	0.755	7.92789030849586e-05
ENSG00000198740	ZNF652	3.33392707261913e-09	0.085266451109412	0.176	0.077	8.0007581888714e-05
ENSG00000172889	EGFL7	3.34908527718096e-09	-0.170629848637714	0.136	0.275	8.03713484817886e-05
ENSG00000171302	CANT1	3.38328469739523e-09	0.201276489686743	0.255	0.137	8.11920661680908e-05
ENSG00000185624	P4HB	3.39425531428119e-09	0.438184928114593	0.675	0.635	8.145533903212e-05
ENSG00000101290	CDS2	3.41558883690821e-09	-0.317618462623568	0.144	0.274	8.19673009081231e-05
ENSG00000141682	PMAIP1	3.43526481285928e-09	-0.413486685371369	0.234	0.393	8.2439484978997e-05
ENSG00000182195	LDOC1	3.44744305331984e-09	-0.122937831540161	0.034	0.146	8.27317383935696e-05
ENSG00000185101	ANO9	3.45019507309844e-09	-0.41606466338914	0.108	0.239	8.27977813642164e-05
ENSG00000105829	BET1	3.46982797450177e-09	-0.157899464525967	0.165	0.306	8.32689317320935e-05
ENSG00000070501	POLB	3.49960264539465e-09	-0.114472077477603	0.079	0.207	8.39834642841809e-05
ENSG00000168958	MFF	3.50694793079752e-09	-0.224353514881568	0.273	0.404	8.41597364432789e-05
ENSG00000188215	DCUN1D3	3.54186178581514e-09	0.0794133070386631	0.102	0.033	8.49975991359917e-05
ENSG00000124659	TBCC	3.54411632291741e-09	-0.255115628477444	0.115	0.242	8.5051703517372e-05
ENSG00000149591	TAGLN	3.57214430383215e-09	0.854293818861262	0.168	0.075	8.57243190033639e-05
ENSG00000171984	SHLD1	3.6046632826787e-09	-0.15146014567601	0.034	0.143	8.65047094577235e-05
ENSG00000104112	SCG3	3.63996067220251e-09	-0.212412085832949	0	0.085	8.73517762115159e-05
ENSG00000204262	COL5A2	3.65068117670702e-09	0.40167370702972	0.071	0.018	8.7609046878615e-05
ENSG00000110628	SLC22A18	3.66720768521468e-09	-0.273809932638379	0.241	0.388	8.8005650029782e-05
ENSG00000108406	DHX40	3.7172708397494e-09	0.166199425148836	0.181	0.081	8.92070656123061e-05
ENSG00000085741	WNT11	3.72044982715606e-09	0.0555379058134622	0.05	0.009	8.9283354952091e-05
ENSG00000130700	GATA5	3.73406307927164e-09	0.0784162255033843	0.173	0.076	8.96100457763608e-05
ENSG00000101391	CDK5RAP1	3.76359880784457e-09	-0.151748699393112	0.084	0.21	9.03188441906541e-05
ENSG00000099194	SCD	3.76672942899042e-09	0.657927300918034	0.336	0.215	9.03939728369122e-05
ENSG00000057608	GDI2	3.76730758246825e-09	-0.184953612224503	0.378	0.498	9.0407847364073e-05
ENSG00000115758	ODC1	3.79480884802275e-09	-0.291115438309779	0.365	0.492	9.10678227348499e-05
ENSG00000196230	TUBB	3.8026176995413e-09	-0.432711108747405	0.486	0.6	9.12552195535921e-05
ENSG00000153179	RASSF3	3.85867215068465e-09	0.264348148425344	0.147	0.061	9.26004142721303e-05
ENSG00000197408	CYP2B6	3.88374427429934e-09	-0.192948389125057	0.031	0.136	9.32020950946357e-05
ENSG00000142864	SERBP1	3.88714005219771e-09	0.501469144199235	0.651	0.571	9.32835869726406e-05
ENSG00000138363	ATIC	3.9360523515097e-09	-0.334026389054456	0.247	0.369	9.44573843315299e-05
ENSG00000284747	AL034417.4	3.93882118468525e-09	0.0300707761956399	0.026	0.002	9.45238307900766e-05
ENSG00000006194	ZNF263	3.95445168278559e-09	0.0863948133292113	0.147	0.061	9.48989314834885e-05
ENSG00000166897	ELFN2	3.98546143449083e-09	0.0132992966080122	0.026	0.002	9.5643103504911e-05
ENSG00000141858	SAMD1	4.02133244124703e-09	0.188858465989483	0.241	0.126	9.65039359250463e-05
ENSG00000260807	AC009041.2	4.08036006173398e-09	0.0421662030800789	0.026	0.002	9.7920480761492e-05
NA	AC013271.1	4.0963888634158e-09	0.00641346251145999	0.026	0.002	9.83051399442523e-05
ENSG00000184009	ACTG1	4.1507133350608e-09	0.348469849673865	0.908	0.892	9.96088186147891e-05
ENSG00000106125	MINDY4	4.15333981984833e-09	0.0374005947657326	0.084	0.024	9.96718489967203e-05
ENSG00000253537	PCDHGA7	4.19385648134635e-09	0.0358867418637584	0.026	0.002	0.00010064416783935
ENSG00000106028	SSBP1	4.22826654550902e-09	-0.208650266466062	0.407	0.534	0.000101469940559125
ENSG00000123297	TSFM	4.31104790391726e-09	-0.188556325128182	0.123	0.252	0.000103456527598206
ENSG00000153113	CAST	4.33888617310757e-09	0.458612376923664	0.572	0.454	0.000104124590382235
ENSG00000091513	TF	4.34431223487606e-09	-0.159384149558233	0.003	0.089	0.000104254805012556
ENSG00000104067	TJP1	4.34521530611297e-09	0.290847726904754	0.402	0.262	0.000104276476916099
ENSG00000140274	DUOXA2	4.36290107023584e-09	0.346696268148537	0.157	0.067	0.00010470089988352
ENSG00000136205	TNS3	4.36759850186591e-09	0.200355316621682	0.268	0.146	0.000104813628847778
ENSG00000163083	INHBB	4.43984934641475e-09	0.0259356848760349	0.034	0.004	0.000106547504615261
ENSG00000214078	CPNE1	4.46178750431788e-09	-0.354927676363778	0.391	0.498	0.000107073976528621
ENSG00000011201	ANOS1	4.5338759161771e-09	0.0384745569503899	0.021	0.001	0.000108803954236418
ENSG00000170160	CCDC144A	4.54263010827582e-09	0.0384700950541637	0.039	0.005	0.000109014037338403
ENSG00000115129	TP53I3	4.5949259301631e-09	-0.351929692611332	0.236	0.371	0.000110269032472054
ENSG00000198759	EGFL6	4.61980194515565e-09	0.032133706069527	0.021	0.001	0.000110866007079845
ENSG00000110427	KIAA1549L	4.61980194515565e-09	0.0371149121884964	0.021	0.001	0.000110866007079845
ENSG00000164694	FNDC1	4.64152983602058e-09	0.0579888648282397	0.021	0.001	0.000111387433004822
ENSG00000158270	COLEC12	4.64152983602058e-09	0.0281308008011535	0.021	0.001	0.000111387433004822
ENSG00000173207	CKS1B	4.66902710064699e-09	-0.277844584514899	0.26	0.4	0.000112047312361327
ENSG00000178999	AURKB	4.67001250840256e-09	-0.13418687690681	0.034	0.144	0.000112070960176645
ENSG00000253250	C8orf88	4.68528435014991e-09	0.0255795485248407	0.021	0.001	0.000112437453834897
ENSG00000163435	ELF3	4.69376429026567e-09	-0.489594524327064	0.58	0.757	0.000112640955437795
ENSG00000230368	FAM41C	4.70731185870454e-09	0.0124326626655116	0.021	0.001	0.000112966069985191
ENSG00000134874	DZIP1	4.70731185870454e-09	0.0415206198967477	0.021	0.001	0.000112966069985191
ENSG00000132570	PCBD2	4.71126775486118e-09	0.0980657252960599	0.15	0.061	0.000113061003581159
ENSG00000160888	IER2	4.72586740848832e-09	-0.386558150706291	0.675	0.789	0.000113411366068903
ENSG00000174173	TRMT10C	4.73020839186914e-09	-0.24588402829393	0.165	0.299	0.000113515540988076
ENSG00000204316	MRPL38	4.75079640461561e-09	-0.268238423082992	0.152	0.283	0.000114009612117965
ENSG00000140254	DUOXA1	4.76228741714406e-09	0.0544330878028289	0.058	0.012	0.000114285373436623
ENSG00000117114	ADGRL2	4.77407285237671e-09	0.0620878042491514	0.034	0.004	0.000114568200311336
ENSG00000168061	SAC3D1	4.8120443444959e-09	-0.186192210966989	0.094	0.217	0.000115479440179213
ENSG00000147689	FAM83A	4.84420499989216e-09	0.053935342314401	0.079	0.021	0.000116251231587412
ENSG00000100526	CDKN3	4.87726214523938e-09	-0.10055307589064	0.055	0.179	0.000117044536961455
ENSG00000137642	SORL1	4.93642780828559e-09	0.0946193927154849	0.147	0.059	0.000118464394543237
ENSG00000134398	ERN2	4.95492683043894e-09	0.110904668321598	0.31	0.168	0.000118908334076874
ENSG00000129988	LBP	4.97945989155936e-09	0.0167243299826499	0.024	0.001	0.000119497078477641
ENSG00000213937	CLDN9	5.02183810385779e-09	0.0115765773753826	0.024	0.001	0.000120514070816379
ENSG00000132623	ANKEF1	5.02688941133156e-09	-0.124128254493777	0.071	0.191	0.000120635292093135
ENSG00000214491	SEC14L6	5.04315860113365e-09	0.0274875160772367	0.024	0.001	0.000121025720110005
ENSG00000145901	TNIP1	5.05212442005305e-09	0.315886609411208	0.394	0.249	0.000121240881832433
ENSG00000272732	AC004982.1	5.08606413635475e-09	0.0349060158453667	0.024	0.001	0.000122055367144241
ENSG00000137699	TRIM29	5.12572912171528e-09	0.163967626244093	0.131	0.05	0.000123007247462923
ENSG00000163923	RPL39L	5.27613863399619e-09	0.112042280758007	0.113	0.04	0.000126616774938641
ENSG00000162980	ARL5A	5.37076433207914e-09	-0.266763255917398	0.186	0.318	0.000128887602441235
ENSG00000254858	MPV17L2	5.40159803376896e-09	-0.0866855449689682	0.034	0.141	0.000129627549614388
ENSG00000005801	ZNF195	5.54155469243479e-09	-0.241976165538813	0.123	0.251	0.00013298622950905
ENSG00000165775	FUNDC2	5.5623044788289e-09	-0.24338914207893	0.249	0.374	0.000133484182882936
ENSG00000197635	DPP4	5.63754076083816e-09	-0.307571997493422	0.121	0.249	0.000135289703178594
ENSG00000130726	TRIM28	5.64808667994642e-09	0.429180308131039	0.449	0.32	0.000135542784145354
ENSG00000144063	MALL	5.67180730667956e-09	-0.362209764759271	0.092	0.217	0.000136112031745696
ENSG00000066379	ZNRD1	5.75512951077976e-09	-0.246663342586195	0.27	0.401	0.000138111597999693
NA	C8orf59	5.77763915629035e-09	-0.278490496736511	0.423	0.552	0.000138651784472656
ENSG00000148584	A1CF	5.83499541669555e-09	-0.114265469291287	0.008	0.099	0.00014002822000986
ENSG00000158828	PINK1	5.88797273877315e-09	0.0877464480578109	0.176	0.079	0.000141299569785078
ENSG00000049246	PER3	5.95153648370035e-09	0.102071105688132	0.118	0.043	0.000142824972535841
ENSG00000151353	TMEM18	5.96569428730859e-09	-0.0874107868275992	0.15	0.288	0.000143164731506832
ENSG00000064545	TMEM161A	5.99543822642581e-09	-0.157353909091281	0.055	0.172	0.000143878526557767
ENSG00000118900	UBN1	6.00782351663454e-09	0.142382263368009	0.255	0.135	0.000144175748752196
ENSG00000232838	PET117	6.01526446873141e-09	-0.235401400878511	0.136	0.264	0.000144354316720616
ENSG00000117394	SLC2A1	6.08802275965647e-09	0.33432313911475	0.239	0.127	0.000146100370186236
ENSG00000180525	PRR26	6.338939846818e-09	-0.341522469855515	0.042	0.149	0.000152121878443938
ENSG00000106400	ZNHIT1	6.39476128855537e-09	-0.157844255049298	0.478	0.605	0.000153461481402752
ENSG00000061273	HDAC7	6.41020702266613e-09	0.110335726367864	0.239	0.124	0.000153832148129942
ENSG00000086696	HSD17B2	6.50658341494686e-09	-0.227365738598669	0.079	0.2	0.000156144988791895
ENSG00000117399	CDC20	6.73026283173784e-09	-0.190501223904092	0.071	0.198	0.000161512847436045
ENSG00000131171	SH3BGRL	6.74775002986578e-09	-0.131465596887324	0.241	0.389	0.000161932505216719
ENSG00000005812	FBXL3	6.76339451052873e-09	0.120176111605714	0.178	0.081	0.000162307941463669
ENSG00000158813	EDA	6.90611412251121e-09	-0.190812650069351	0.021	0.119	0.000165732926712024
ENSG00000171603	CLSTN1	6.9064535253214e-09	0.28075587199757	0.294	0.171	0.000165741071700663
ENSG00000177150	FAM210A	6.95879083789069e-09	-0.19876510390098	0.081	0.205	0.000166997062527701
ENSG00000171206	TRIM8	7.09829386407724e-09	0.198847689296121	0.268	0.146	0.000170344856150126
ENSG00000198276	UCKL1	7.16900391891114e-09	-0.324671409257702	0.192	0.332	0.000172041756046029
ENSG00000149115	TNKS1BP1	7.17688010524374e-09	0.0995686246041529	0.255	0.135	0.000172230768765639
ENSG00000135373	EHF	7.18760798775728e-09	0.30987225456516	0.375	0.239	0.000172488216490199
ENSG00000110955	ATP5F1B	7.23139777679545e-09	-0.329227873016994	0.522	0.616	0.000173539083847537
ENSG00000131370	SH3BP5	7.24242971130231e-09	0.138175597030439	0.084	0.025	0.000173803828211833
ENSG00000049239	H6PD	7.25393861129105e-09	0.120823894522573	0.168	0.075	0.000174080018793763
ENSG00000211896	IGHG1	7.29011163841365e-09	-0.650881771640641	0.118	0.262	0.000174948099098651
ENSG00000185262	UBALD2	7.42619013830774e-09	0.188093576251543	0.307	0.177	0.000178213710939109
ENSG00000119547	ONECUT2	7.45788986953188e-09	0.562390134834702	0.202	0.106	0.000178974441089026
ENSG00000087302	RTRAF	7.51608588934487e-09	-0.23607830208799	0.407	0.533	0.000180371029172498
ENSG00000213889	PPM1N	7.56882766231116e-09	0.10234227100858	0.068	0.017	0.000181636726240143
ENSG00000233429	HOTAIRM1	7.57995594922874e-09	-0.265344343449332	0.066	0.183	0.000181903782869591
ENSG00000123095	BHLHE41	7.58515254662735e-09	0.0699358290065756	0.058	0.012	0.000182028490813963
ENSG00000106780	MEGF9	7.59493176032187e-09	0.096841365116816	0.097	0.032	0.000182263172384204
ENSG00000122547	EEPD1	7.67276838720741e-09	0.0367863108379695	0.123	0.046	0.000184131095756203
ENSG00000064651	SLC12A2	7.71877341552633e-09	0.342576514510631	0.323	0.197	0.000185235124425801
ENSG00000136100	VPS36	8.03936658007115e-09	0.174331016134924	0.367	0.226	0.000192928719188547
ENSG00000119280	C1orf198	8.15183199612272e-09	0.211592182173719	0.202	0.1	0.000195627664242953
ENSG00000109586	GALNT7	8.16267336691605e-09	0.391458127000544	0.223	0.117	0.000195887835459251
ENSG00000177830	CHID1	8.29051622012925e-09	-0.249485580675223	0.228	0.354	0.000198955808250662
ENSG00000163121	NEURL3	8.29227434328379e-09	0.0921811254680465	0.068	0.017	0.000198997999690124
ENSG00000108639	SYNGR2	8.31930674904563e-09	0.492792776507629	0.507	0.431	0.000199646723363597
ENSG00000205730	ITPRIPL2	8.33428289605551e-09	0.234109741750351	0.189	0.089	0.00020000612093954
ENSG00000163995	ABLIM2	8.40446094286108e-09	0.0239669188051866	0.055	0.011	0.00020169025370678
ENSG00000188820	CALHM6	8.4651773477161e-09	0.0200140536923962	0.045	0.007	0.000203147325990491
ENSG00000008952	SEC62	8.469005628468e-09	0.502134953962864	0.541	0.498	0.000203239197071975
ENSG00000152270	PDE3B	8.50816546639177e-09	-0.121605155622548	0.01	0.102	0.00020417895486247
ENSG00000156928	MALSU1	8.61219355550478e-09	-0.280192011049563	0.236	0.361	0.000206675420945004
ENSG00000069849	ATP1B3	8.62749128126661e-09	-0.28697757108925	0.294	0.423	0.000207042535767836
ENSG00000187840	EIF4EBP1	8.70391134359595e-09	-0.298944580652043	0.289	0.406	0.000208876464423616
ENSG00000163468	CCT3	8.76534433161114e-09	-0.249045704311524	0.402	0.525	0.000210350733270004
ENSG00000008324	SS18L2	8.98953079717523e-09	-0.2559915762448	0.181	0.312	0.000215730760070611
ENSG00000116350	SRSF4	9.0193242952397e-09	0.360582626816432	0.383	0.257	0.000216445744437162
ENSG00000095303	PTGS1	9.10730297368846e-09	0.0597248256709654	0.031	0.003	0.000218557056762576
ENSG00000250073	AP000866.2	9.10730297368846e-09	0.0419265333388184	0.031	0.003	0.000218557056762576
ENSG00000234380	LINC01426	9.10730297368846e-09	0.0214186898210168	0.031	0.003	0.000218557056762576
ENSG00000186603	HPDL	9.16270332640508e-09	-0.148860936228005	0.039	0.143	0.000219886554427069
ENSG00000197119	SLC25A29	9.24954629865294e-09	0.134943693066305	0.173	0.078	0.000221970612075073
ENSG00000198848	CES1	9.25280293956669e-09	-0.13108575870708	0	0.081	0.000222048764943721
ENSG00000091583	APOH	9.25280293956669e-09	-0.163554407499846	0	0.081	0.000222048764943721
ENSG00000262664	OVCA2	9.30794147898038e-09	-0.18311324222902	0.105	0.233	0.000223371979612571
ENSG00000126453	BCL2L12	9.45891267371961e-09	-0.211265096173494	0.144	0.273	0.000226994986343923
ENSG00000168090	COPS6	9.53761244173443e-09	-0.23077070653036	0.378	0.483	0.000228883623376743
ENSG00000101460	MAP1LC3A	9.649623386815e-09	-0.398602867045227	0.291	0.425	0.000231571662036786
ENSG00000144451	SPAG16	9.71862396077627e-09	0.14517215424653	0.186	0.085	0.000233227537810709
ENSG00000100097	LGALS1	9.86350338266662e-09	1.18993414775872	0.22	0.119	0.000236704354177234
ENSG00000105402	NAPA	1.01255513063363e-08	-0.32239926864603	0.341	0.479	0.000242992980249459
ENSG00000075420	FNDC3B	1.0315057403183e-08	0.461197557418864	0.323	0.207	0.000247540747561586
ENSG00000153395	LPCAT1	1.0374326191107e-08	0.122679113999182	0.165	0.073	0.000248963079934186
ENSG00000198752	CDC42BPB	1.03863721578617e-08	0.199477733416615	0.297	0.168	0.000249252159044365
ENSG00000140307	GTF2A2	1.06409005271087e-08	-0.240086419029524	0.331	0.446	0.000255360330849555
ENSG00000100852	ARHGAP5	1.08111398038305e-08	0.421290612664222	0.362	0.229	0.000259445733012324
ENSG00000097021	ACOT7	1.08697896473327e-08	-0.195005135221049	0.165	0.299	0.00026085321195669
ENSG00000070019	GUCY2C	1.09091099970885e-08	-0.164953588015342	0.003	0.085	0.000261796821710131
ENSG00000164849	GPR146	1.12139954087982e-08	0.0335560622485688	0.066	0.016	0.00026911346182034
ENSG00000141756	FKBP10	1.13310610177463e-08	-0.194794817396621	0.092	0.224	0.000271922802303876
ENSG00000169567	HINT1	1.14259243338184e-08	-0.294073556284867	0.609	0.672	0.000274199332162974
ENSG00000167085	PHB	1.14274172393362e-08	-0.285783333962063	0.42	0.534	0.000274235158909589
ENSG00000106384	MOGAT3	1.15009158829786e-08	-0.176982253172136	0.01	0.1	0.000275998979359719
ENSG00000119922	IFIT2	1.15512387590567e-08	-0.617952401815386	0.045	0.15	0.000277206627739843
ENSG00000105722	ERF	1.15680195510339e-08	0.186073793199973	0.213	0.108	0.000277609333185711
ENSG00000226137	BAIAP2-DT	1.15742565864183e-08	0.113011966934933	0.063	0.015	0.000277759009560867
ENSG00000109917	ZPR1	1.1835469628142e-08	-0.242582566349782	0.207	0.34	0.000284027600136151
ENSG00000136161	RCBTB2	1.21184115919798e-08	0.0742125633239963	0.039	0.006	0.000290817641384332
ENSG00000007080	CCDC124	1.22264929434251e-08	-0.149940641732452	0.315	0.44	0.000293411377656315
ENSG00000104886	PLEKHJ1	1.2312356788338e-08	-0.23010163407403	0.289	0.409	0.000295471938206534
ENSG00000130396	AFDN	1.23225843052865e-08	0.219589142356455	0.402	0.255	0.000295717378158265
ENSG00000132471	WBP2	1.23588286398075e-08	0.23745704589768	0.328	0.206	0.000296587169698101
ENSG00000115365	LANCL1	1.24323248332677e-08	-0.189117642916891	0.084	0.201	0.000298350931348759
ENSG00000198792	TMEM184B	1.24580488516046e-08	0.11956176483957	0.186	0.09	0.000298968256340808
ENSG00000197728	RPS26	1.24786544797898e-08	-0.25103875933976	0.63	0.797	0.000299462750205996
ENSG00000130338	TULP4	1.25407603256499e-08	0.172148878775255	0.223	0.114	0.000300953166294946
ENSG00000146776	ATXN7L1	1.26814677991067e-08	-0.214710298438084	0.066	0.178	0.000304329864242962
ENSG00000204936	CD177	1.26868582042572e-08	0.0477023548059663	0.039	0.006	0.000304459223185765
ENSG00000140905	GCSH	1.28368643615382e-08	-0.221460727199104	0.226	0.347	0.000308059070948194
ENSG00000100284	TOM1	1.28521064166427e-08	0.083079313934661	0.186	0.088	0.000308424849786592
ENSG00000284716	AL034417.3	1.30683932723469e-08	0.0517957799982549	0.039	0.006	0.00031361530174978
ENSG00000142207	URB1	1.31187544320495e-08	0.0941686774516843	0.131	0.052	0.000314823868860325
ENSG00000198886	MT-ND4	1.33376425995887e-08	0.451376244714217	0.885	0.897	0.00032007674710493
ENSG00000116299	KIAA1324	1.35347766396066e-08	-0.204406994908868	0.087	0.211	0.000324807569797279
ENSG00000140443	IGF1R	1.38195121242502e-08	0.110573921808023	0.15	0.063	0.000331640651957755
ENSG00000137710	RDX	1.38305970994287e-08	0.204999807724616	0.199	0.097	0.00033190666919209
ENSG00000179914	ITLN1	1.42352073979666e-08	0.260299811805108	0.134	0.054	0.000341616507136402
ENSG00000185883	ATP6V0C	1.42425440607518e-08	-0.146522294931182	0.241	0.436	0.000341792572369921
ENSG00000170043	TRAPPC1	1.45216820774225e-08	-0.194580376948773	0.339	0.474	0.000348491326493985
ENSG00000131504	DIAPH1	1.45529450515574e-08	0.239582604308344	0.32	0.192	0.000349241575347274
ENSG00000106565	TMEM176B	1.46616723190576e-08	-0.361312227120602	0.194	0.328	0.000351850812312743
ENSG00000187535	IFT140	1.46805281462913e-08	0.0319406395454996	0.097	0.032	0.000352303314454698
ENSG00000164023	SGMS2	1.47010081875134e-08	0.193788044435615	0.176	0.08	0.000352794794483946
ENSG00000164611	PTTG1	1.47172150165413e-08	-0.165355805767558	0.118	0.255	0.000353183725966959
ENSG00000065882	TBC1D1	1.50503191121535e-08	0.179781905893269	0.165	0.075	0.000361177558053458
ENSG00000167699	GLOD4	1.52039982551903e-08	-0.204095067974326	0.176	0.304	0.000364865550128058
ENSG00000131236	CAP1	1.52238177923251e-08	0.41303962796564	0.478	0.368	0.000365341179380218
ENSG00000085998	POMGNT1	1.52375462139891e-08	0.0385026690272604	0.147	0.062	0.00036567063404331
ENSG00000164176	EDIL3	1.56102388703269e-08	0.0455330241458417	0.029	0.003	0.000374614512410104
ENSG00000124570	SERPINB6	1.56601000030848e-08	-0.212669914354555	0.478	0.597	0.000375811079874029
ENSG00000118503	TNFAIP3	1.58436356278024e-08	-0.522001351298508	0.244	0.369	0.000380215567796002
ENSG00000158042	MRPL17	1.58459972987085e-08	-0.174381508384775	0.278	0.411	0.000380272243174407
ENSG00000196878	LAMB3	1.59799913864845e-08	0.216890908651324	0.42	0.272	0.000383487833292854
ENSG00000111321	LTBR	1.60388216644408e-08	0.259186002827776	0.381	0.256	0.00038489964230325
ENSG00000102119	EMD	1.61375562694913e-08	-0.259222262449422	0.312	0.431	0.000387269075355253
ENSG00000124155	PIGT	1.61706503697587e-08	-0.346085549797829	0.381	0.512	0.000388063267573469
ENSG00000263961	RHEX	1.6206122019347e-08	0.0145107777142823	0.029	0.003	0.000388914516220289
ENSG00000100170	SLC5A1	1.62558146558026e-08	0.0911773472945629	0.076	0.021	0.00039010704010995
ENSG00000140992	PDPK1	1.63573720921896e-08	0.181112900634117	0.21	0.106	0.000392544215468366
ENSG00000137817	PARP6	1.66149081134239e-08	0.0211061857642162	0.123	0.046	0.000398724564905947
ENSG00000018189	RUFY3	1.68172124159609e-08	0.201958846144376	0.171	0.078	0.000403579463558229
ENSG00000163462	TRIM46	1.68240727730196e-08	0.01833797543414	0.029	0.003	0.000403744098406924
ENSG00000213465	ARL2	1.68945016488432e-08	-0.283312624740568	0.344	0.465	0.00040543425056894
ENSG00000156172	C8orf37	1.69512728472278e-08	0.046455131493158	0.042	0.007	0.000406796645787772
ENSG00000275410	HNF1B	1.69697033206031e-08	0.0725210308298324	0.147	0.062	0.000407238940287833
ENSG00000188001	TPRG1	1.71750960830316e-08	0.0756280397395293	0.034	0.004	0.000412167955800594
ENSG00000064787	BCAS1	1.72526508578213e-08	-0.0117345234806699	0.315	0.168	0.000414029115285996
ENSG00000185236	RAB11B	1.75050896111539e-08	-0.181510349851591	0.31	0.44	0.000420087140488472
ENSG00000163558	PRKCI	1.75093045656359e-08	0.329467486700897	0.375	0.249	0.000420188290966131
ENSG00000177889	UBE2N	1.75332854257803e-08	-0.189783664072823	0.297	0.434	0.000420763783647875
ENSG00000066044	ELAVL1	1.76301743389519e-08	-0.178424039296422	0.226	0.36	0.000423088923786167
ENSG00000278318	ZNF229	1.7643721932816e-08	0.00574453262212073	0.029	0.003	0.000423414038943718
ENSG00000106278	PTPRZ1	1.77037295405387e-08	0.0244174192889329	0.029	0.003	0.000424854101513847
ENSG00000138061	CYP1B1	1.78506569223514e-08	0.218555421837557	0.034	0.004	0.000428380064822589
ENSG00000100749	VRK1	1.80143504646331e-08	-0.133820078584193	0.052	0.163	0.000432308382450264
ENSG00000119314	PTBP3	1.81069012317138e-08	0.426170277125345	0.415	0.287	0.000434529415758668
ENSG00000107562	CXCL12	1.82824726766655e-08	0.167677087838633	0.045	0.008	0.000438742779294618
ENSG00000085644	ZNF213	1.83808117635641e-08	0.0235373685164723	0.073	0.02	0.000441102720702011
ENSG00000101213	PTK6	1.84882152172851e-08	0.076652378001673	0.199	0.095	0.000443680188784407
ENSG00000172819	RARG	1.85786766590551e-08	0.0687491582354891	0.115	0.043	0.000445851082464004
ENSG00000168497	CAVIN2	1.86070354237811e-08	0.0899105991583428	0.034	0.004	0.000446531636099898
NA	AC098613.1	1.91096153208526e-08	0.0114247578865319	0.034	0.004	0.000458592548469822
ENSG00000111145	ELK3	1.91990600470644e-08	0.161650152062558	0.15	0.064	0.000460739043009452
ENSG00000143376	SNX27	1.94402447245211e-08	0.198357581265438	0.22	0.115	0.000466526992899057
ENSG00000174428	GTF2IRD2B	1.96262338147958e-08	-0.22155226721716	0.113	0.234	0.00047099035908747
ENSG00000221955	SLC12A8	1.97269445689048e-08	0.290468130249115	0.15	0.066	0.000473407215764578
ENSG00000142166	IFNAR1	2.0088497712516e-08	0.19692892236319	0.247	0.134	0.000482083768104958
ENSG00000160326	SLC2A6	2.05288732975211e-08	0.0231466393254983	0.055	0.012	0.000492651901393911
ENSG00000079462	PAFAH1B3	2.05839662442505e-08	-0.209150638358531	0.234	0.364	0.000493974021929523
ENSG00000143933	CALM2	2.07901413420941e-08	-0.279141908432537	0.685	0.753	0.000498921811927575
ENSG00000198466	ZNF587	2.09201276921881e-08	0.125006432372081	0.189	0.09	0.00050204122435713
NA	CYR61	2.09918693577233e-08	0.357372821799614	0.289	0.168	0.000503762880846643
ENSG00000115271	GCA	2.10695536664952e-08	-0.277756853753562	0.22	0.346	0.000505627148888551
ENSG00000102265	TIMP1	2.11818218545643e-08	0.990878280266514	0.499	0.392	0.000508321360865834
ENSG00000170456	DENND5B	2.12960463977708e-08	0.0591810684249249	0.105	0.037	0.000511062521453703
ENSG00000137364	TPMT	2.16568553785741e-08	-0.26401355529495	0.139	0.261	0.000519721215375021
ENSG00000198851	CD3E	2.18096397825369e-08	-0.190295928691812	0.013	0.102	0.000523387735501321
ENSG00000149150	SLC43A1	2.19703635848629e-08	-0.152124682965639	0.068	0.18	0.000527244785309539
ENSG00000172115	CYCS	2.1993873118688e-08	-0.177356441306981	0.538	0.667	0.000527808967102274
ENSG00000092010	PSME1	2.20651536782047e-08	-0.209105166351373	0.525	0.63	0.000529519557969557
ENSG00000082781	ITGB5	2.2259082467045e-08	0.201347441878714	0.236	0.129	0.000534173461044146
ENSG00000277075	HIST1H2AE	2.22668314965911e-08	-0.430616859815785	0.071	0.184	0.000534359422255194
ENSG00000136167	LCP1	2.23511108149503e-08	-0.168589155707103	0.018	0.11	0.000536381957337177
ENSG00000241685	ARPC1A	2.28142056194804e-08	0.3236474201455	0.265	0.152	0.000547495306456292
ENSG00000167767	KRT80	2.32232217760594e-08	0.0633206544732039	0.063	0.016	0.000557310876181873
ENSG00000137962	ARHGAP29	2.34906200475344e-08	0.0851755741235756	0.157	0.069	0.000563727899900731
ENSG00000100889	PCK2	2.3688131710948e-08	-0.179715161478934	0.102	0.22	0.000568467784799329
ENSG00000155189	AGPAT5	2.37516261605927e-08	-0.15695646679889	0.123	0.254	0.000569991524601905
ENSG00000182446	NPLOC4	2.45322501160897e-08	0.162357878374854	0.218	0.113	0.00058872493828592
ENSG00000198093	ZNF649	2.4611605408709e-08	0.0964501575034547	0.079	0.023	0.000590629306598198
ENSG00000044115	CTNNA1	2.46306246600899e-08	0.370231514765592	0.546	0.422	0.000591085730592838
ENSG00000120756	PLS1	2.4758378004618e-08	0.309642602302256	0.323	0.199	0.000594151555354824
ENSG00000092758	COL9A3	2.47652670773648e-08	0.225778549860502	0.168	0.082	0.0005943168793226
ENSG00000189159	JPT1	2.49734065817158e-08	0.595126401134135	0.648	0.62	0.000599311811148016
ENSG00000267855	NDUFA7	2.50567716555463e-08	-0.132951815519022	0.15	0.282	0.000601312406189799
ENSG00000204642	HLA-F	2.52951347830279e-08	0.378491221495192	0.42	0.282	0.000607032644523102
ENSG00000178035	IMPDH2	2.60169880876137e-08	-0.247237127489395	0.32	0.452	0.000624355680126555
ENSG00000149636	DSN1	2.64822550858701e-08	-0.205349123811433	0.076	0.189	0.00063552115755071
ENSG00000205336	ADGRG1	2.65728641547811e-08	0.0866019789819112	0.265	0.146	0.000637695593986437
ENSG00000113282	CLINT1	2.66394465668355e-08	0.348379120975152	0.483	0.352	0.000639293438710918
ENSG00000187514	PTMA	2.70964783511484e-08	0.345150669610042	0.971	0.945	0.000650261287470859
ENSG00000103222	ABCC1	2.71922834159446e-08	0.0189078840821626	0.202	0.096	0.000652560417415838
ENSG00000178301	AQP11	2.72982513230591e-08	-0.109982037501355	0.013	0.101	0.000655103435250772
ENSG00000143252	SDHC	2.7486884748416e-08	-0.25682122926056	0.339	0.454	0.000659630260192487
ENSG00000010256	UQCRC1	2.75321093868773e-08	-0.208790628682888	0.425	0.558	0.000660715561066282
ENSG00000137076	TLN1	2.75417524542435e-08	0.236197944521338	0.365	0.233	0.000660946975396936
ENSG00000142634	EFHD2	2.76763506775822e-08	0.391697850608067	0.441	0.312	0.000664177063560617
ENSG00000139289	PHLDA1	2.76878462105887e-08	-0.313198681450191	0.115	0.244	0.000664452933361707
ENSG00000163520	FBLN2	2.78097484772391e-08	0.0279665928092034	0.026	0.002	0.000667378343956785
ENSG00000065809	FAM107B	2.79608965128094e-08	0.230756516215711	0.357	0.226	0.0006710055945144
ENSG00000230148	HOXB-AS1	2.80095759147117e-08	0.0946673303632535	0.026	0.002	0.000672173802801252
ENSG00000196787	HIST1H2AG	2.86011090671908e-08	-0.590108001824039	0.105	0.225	0.000686369415394445
ENSG00000158315	RHBDL2	2.8614397053289e-08	-0.00320712117177534	0.121	0.045	0.00068668830048483
ENSG00000163191	S100A11	2.88296026090106e-08	0.2278810555815	0.869	0.844	0.000691852803411036
ENSG00000170500	LONRF2	2.90297958864395e-08	0.0615116397803645	0.026	0.002	0.000696657041682776
ENSG00000253485	PCDHGA5	2.91337787973337e-08	0.0195992333241642	0.026	0.002	0.000699152423578415
ENSG00000108961	RANGRF	2.95751168123112e-08	-0.165628790373695	0.102	0.217	0.000709743653261844
ENSG00000126822	PLEKHG3	2.96762955601084e-08	0.0636738049762772	0.142	0.059	0.000712171740851482
ENSG00000276547	PCDHGB5	2.98718449294939e-08	0.00395032781481633	0.026	0.002	0.000716864534617994
ENSG00000149177	PTPRJ	2.99061059361631e-08	0.0661143309346595	0.123	0.048	0.000717686730256041
ENSG00000088387	DOCK9	3.0180440758703e-08	0.0701218678447448	0.11	0.041	0.000724270217327354
NA	NCBP2-AS2	3.03116201953182e-08	-0.256468586551875	0.181	0.297	0.000727418261447246
ENSG00000178127	NDUFV2	3.15427372090593e-08	-0.189242796221696	0.441	0.566	0.000756962607543006
ENSG00000089289	IGBP1	3.16418490551338e-08	-0.101541826695169	0.244	0.375	0.000759341093625101
ENSG00000153815	CMIP	3.18490680683818e-08	0.227165420098334	0.252	0.14	0.000764313935505027
ENSG00000164713	BRI3	3.31167881946194e-08	0.594686859231679	0.504	0.399	0.000794736683094476
ENSG00000197265	GTF2E2	3.36006597170989e-08	-0.222582236947111	0.199	0.325	0.000806348631890939
ENSG00000166206	GABRB3	3.36621028851036e-08	0.0188626415482287	0.037	0.005	0.000807823145036717
ENSG00000175164	ABO	3.37215238493785e-08	0.0344185193753959	0.084	0.026	0.000809249129337385
ENSG00000241058	NSUN6	3.42285529804276e-08	-0.382877746131655	0.102	0.223	0.000821416814424302
ENSG00000143499	SMYD2	3.42601652647548e-08	-0.115932631008922	0.079	0.192	0.000822175446023586
ENSG00000123200	ZC3H13	3.4303880475412e-08	0.347493544171732	0.325	0.205	0.000823224523648936
ENSG00000010270	STARD3NL	3.45764307368252e-08	-0.200872647229501	0.136	0.256	0.000829765184822331
ENSG00000259342	AC025580.1	3.45915746211039e-08	0.0132892800223914	0.037	0.005	0.000830128607757251
ENSG00000111671	SPSB2	3.45930504597459e-08	0.100186403085141	0.155	0.068	0.000830164024932983
ENSG00000198712	MT-CO2	3.45935440130726e-08	-0.293624867619205	0.913	0.961	0.000830175869225717
ENSG00000169218	RSPO1	3.4742132415522e-08	0.0174163790377366	0.016	0	0.000833741693707696
ENSG00000117069	ST6GALNAC5	3.4742132415522e-08	0.0140854771316214	0.016	0	0.000833741693707696
ENSG00000060718	COL11A1	3.4742132415522e-08	0.0563357102037429	0.016	0	0.000833741693707696
ENSG00000162706	CADM3	3.4742132415522e-08	0.0727847704893035	0.016	0	0.000833741693707696
ENSG00000010932	FMO1	3.4742132415522e-08	0.0232598380856471	0.016	0	0.000833741693707696
ENSG00000231013	AC013275.1	3.4742132415522e-08	0.0173258407401749	0.016	0	0.000833741693707696
ENSG00000183671	GPR1	3.4742132415522e-08	0.0474835010695662	0.016	0	0.000833741693707696
ENSG00000269985	AL021328.1	3.4742132415522e-08	0.0113201939130229	0.016	0	0.000833741693707696
ENSG00000146453	PNLDC1	3.4742132415522e-08	0.0134094984140159	0.016	0	0.000833741693707696
NA	LINC00473	3.4742132415522e-08	0.0349256425907298	0.016	0	0.000833741693707696
ENSG00000234695	AC002076.1	3.4742132415522e-08	0.0117033310558484	0.016	0	0.000833741693707696
ENSG00000149256	TENM4	3.4742132415522e-08	0.0377322688709341	0.016	0	0.000833741693707696
ENSG00000120057	SFRP5	3.4742132415522e-08	0.0092428116277146	0.016	0	0.000833741693707696
ENSG00000257225	AC079601.1	3.4742132415522e-08	0.0122237733602419	0.016	0	0.000833741693707696
ENSG00000258053	AC025575.2	3.4742132415522e-08	0.010537549395074	0.016	0	0.000833741693707696
ENSG00000130182	ZSCAN10	3.4742132415522e-08	0.0921389692943235	0.016	0	0.000833741693707696
ENSG00000268307	LINC02560	3.4742132415522e-08	0.00969333847788482	0.016	0	0.000833741693707696
ENSG00000284928	AL445205.1	3.4742132415522e-08	0.00940947247360515	0.016	0	0.000833741693707696
ENSG00000198797	BRINP2	3.4742132415522e-08	0.0276394790174145	0.016	0	0.000833741693707696
ENSG00000231826	LINC01819	3.4742132415522e-08	0.00938284421373409	0.016	0	0.000833741693707696
ENSG00000183146	PRORY	3.4742132415522e-08	0.0123266863764659	0.016	0	0.000833741693707696
ENSG00000153814	JAZF1	3.50687292962316e-08	0.0473347907219726	0.068	0.018	0.000841579365650966
ENSG00000272686	AC006333.2	3.52221749815319e-08	-0.107920974996585	0.034	0.134	0.000845261755206803
ENSG00000174080	CTSF	3.54615164530843e-08	-0.169610047765201	0.058	0.166	0.000851005471841116
ENSG00000138772	ANXA3	3.56701750486577e-08	0.439521605724394	0.412	0.304	0.000856012860817688
ENSG00000149243	KLHL35	3.65589866161898e-08	-0.142826353110271	0.029	0.124	0.000877342560815323
ENSG00000104147	OIP5	3.65783477759143e-08	-0.111889222737214	0.021	0.112	0.000877807189926391
ENSG00000182831	C16orf72	3.68627080189879e-08	0.2777382644185	0.286	0.171	0.000884631267039671
ENSG00000169245	CXCL10	3.69060827200398e-08	-0.624492178864742	0.005	0.085	0.000885672173115515
ENSG00000198258	UBL5	3.70855898314329e-08	-0.186942637602194	0.564	0.672	0.000889979984774726
ENSG00000151414	NEK7	3.72250677730856e-08	0.188794105190235	0.223	0.118	0.000893327176418508
ENSG00000138735	PDE5A	3.98626814759993e-08	0.0653640405848368	0.068	0.019	0.000956624630061032
ENSG00000228434	AC004951.1	4.04193560475376e-08	0.104171825716215	0.063	0.016	0.000969983706428807
ENSG00000215018	COL28A1	4.04431802140892e-08	0.0303291333848511	0.031	0.004	0.000970555438777712
ENSG00000128463	EMC4	4.19110900551333e-08	-0.174305766833479	0.265	0.396	0.00100578233914309
ENSG00000133195	SLC39A11	4.19307922343821e-08	0.0980934142474835	0.16	0.072	0.0010062551520407
ENSG00000172831	CES2	4.26299203791751e-08	-0.361645953298023	0.26	0.383	0.00102303282925944
ENSG00000272168	CASC15	4.27148590922827e-08	0.0322286184235553	0.024	0.002	0.0010250711884966
ENSG00000068745	IP6K2	4.27915006117576e-08	-0.223073504516727	0.289	0.411	0.00102691043168096
ENSG00000168961	LGALS9	4.29936322244652e-08	0.245415727151028	0.304	0.175	0.00103176118612271
ENSG00000128739	SNRPN	4.34819641516139e-08	0.0757760412621779	0.089	0.029	0.00104348017571043
ENSG00000205670	SMIM11A	4.37037775256621e-08	0.00893418938963381	0.024	0.002	0.00104880325306084
ENSG00000139083	ETV6	4.39328753776642e-08	0.0673064864580141	0.262	0.144	0.00105430114331319
ENSG00000118017	A4GNT	4.43753501934657e-08	0.0289877857243349	0.024	0.002	0.00106491965394279
ENSG00000137463	MGARP	4.43753501934657e-08	0.0332249142866485	0.024	0.002	0.00106491965394279
ENSG00000277639	AC007906.2	4.47148776704176e-08	0.0138587640955819	0.024	0.002	0.00107306763433468
ENSG00000101182	PSMA7	4.47153704156902e-08	-0.301311606507974	0.609	0.681	0.00107307945923573
ENSG00000177494	ZBED2	4.48855845149463e-08	0.0177146351565409	0.024	0.002	0.00107716425718968
ENSG00000103335	PIEZO1	4.53736469058868e-08	0.111468821279885	0.281	0.161	0.00108887677844747
ENSG00000171444	MCC	4.57486400998959e-08	0.021799066480086	0.024	0.002	0.0010978758651173
ENSG00000133424	LARGE1	4.58255428936065e-08	0.0333079697843571	0.092	0.031	0.00109972137836077
ENSG00000152104	PTPN14	4.64508827905551e-08	0.147938180265491	0.139	0.059	0.00111472828520774
ENSG00000267147	LINC01842	4.66277738910276e-08	0.0167478531162588	0.024	0.002	0.00111897331783688
ENSG00000110717	NDUFS8	4.68142001998532e-08	-0.197671554284477	0.412	0.564	0.00112344717639608
ENSG00000205323	SARNP	4.7676394323377e-08	-0.203549480138344	0.165	0.291	0.0011441381109724
ENSG00000285294	LINC00842	4.76887032423483e-08	0.114243815065463	0.063	0.016	0.00114443350040988
ENSG00000169903	TM4SF4	4.77851285363393e-08	0.201870678017825	0.087	0.029	0.00114674751461507
ENSG00000106397	PLOD3	4.79115939713046e-08	-0.343479046112113	0.241	0.36	0.00114978243212337
ENSG00000103249	CLCN7	4.79436227062664e-08	0.070398497743258	0.197	0.097	0.00115055105770498
ENSG00000258818	RNASE4	4.83814895811201e-08	-0.261994188336438	0.129	0.246	0.00116105898696772
ENSG00000172757	CFL1	4.86723383048668e-08	-0.265722659247478	0.761	0.842	0.00116803877464019
ENSG00000169738	DCXR	4.91804788828724e-08	-0.0950710310509146	0.307	0.445	0.00118023313223117
ENSG00000118363	SPCS2	4.95512739973133e-08	-0.172460177017398	0.394	0.518	0.00118913147338752
ENSG00000122026	RPL21	5.09707660372817e-08	0.441307175650743	0.814	0.798	0.00122319644336269
ENSG00000198130	HIBCH	5.11993801308745e-08	-0.215609253098344	0.15	0.271	0.00122868272438073
ENSG00000060971	ACAA1	5.17040870788601e-08	-0.308931035717711	0.297	0.414	0.00124079468171848
ENSG00000102034	ELF4	5.2519759567304e-08	0.0529775544104721	0.123	0.049	0.00126036919009616
ENSG00000156515	HK1	5.2842571618904e-08	0.139585643249881	0.186	0.089	0.00126811603371046
ENSG00000167792	NDUFV1	5.3456360884199e-08	-0.217425939739714	0.373	0.487	0.00128284574849901
ENSG00000104728	ARHGEF10	5.35133475957155e-08	0.0738632459024493	0.047	0.009	0.00128421331560198
ENSG00000261373	VPS9D1-AS1	5.35347131434834e-08	-0.092548406739097	0.018	0.107	0.00128472604601731
ENSG00000120738	EGR1	5.38498229772953e-08	-0.30605529462666	0.475	0.62	0.00129228805180913
ENSG00000107341	UBE2R2	5.40548776442091e-08	0.197744719906525	0.273	0.156	0.00129720895370573
ENSG00000132341	RAN	5.42389045745595e-08	-0.266675225588336	0.533	0.64	0.00130162523198028
ENSG00000163565	IFI16	5.42443238021237e-08	0.301447377905502	0.223	0.119	0.00130175528260337
ENSG00000124299	PEPD	5.4494645916952e-08	-0.204310979382119	0.199	0.324	0.00130776251271501
ENSG00000158186	MRAS	5.51859451577072e-08	0.0215866508927442	0.047	0.009	0.00132435231189466
ENSG00000107679	PLEKHA1	5.55116495496738e-08	0.229480509218435	0.228	0.125	0.00133216856589307
ENSG00000145990	GFOD1	5.56694044331717e-08	0.044106810310234	0.06	0.015	0.00133595436758726
ENSG00000271503	CCL5	5.61235372352559e-08	-0.409427603059815	0.026	0.119	0.00134685264657167
ENSG00000170485	NPAS2	5.62001048418638e-08	0.0632812148399899	0.173	0.08	0.00134869011599505
ENSG00000135766	EGLN1	5.78445215719279e-08	0.137782873409663	0.155	0.071	0.00138815282868313
ENSG00000136244	IL6	5.80104814852709e-08	-0.407039867404556	0.01	0.092	0.00139213553468353
ENSG00000011451	WIZ	5.8411479182295e-08	0.080054475991892	0.136	0.059	0.00140175867741672
ENSG00000259772	AC012236.1	5.84899643660772e-08	0.0339064809840419	0.045	0.008	0.00140364216485712
ENSG00000136636	KCTD3	5.85613442878815e-08	0.159319510480036	0.184	0.091	0.00140535514022058
ENSG00000090263	MRPS33	5.88425986690972e-08	-0.170468488881598	0.255	0.373	0.001412104682861
NA	C2orf40	5.93275679599454e-08	0.0139291794581596	0.018	0.001	0.00142374297590277
ENSG00000223485	LINC01615	5.93275679599454e-08	0.0270844042690283	0.018	0.001	0.00142374297590277
ENSG00000182916	TCEAL7	5.93275679599454e-08	0.019340094894359	0.018	0.001	0.00142374297590277
ENSG00000142494	SLC47A1	5.93275679599454e-08	0.0199470948501859	0.018	0.001	0.00142374297590277
ENSG00000164379	FOXQ1	5.95011761496971e-08	0.205727064503562	0.349	0.21	0.00142790922524043
ENSG00000144857	BOC	5.96024303956511e-08	0.0530481684118465	0.018	0.001	0.00143033912463484
ENSG00000138131	LOXL4	5.96024303956511e-08	0.0135941349084681	0.018	0.001	0.00143033912463484
ENSG00000267272	LINC01140	5.96182963249838e-08	0.00859258164234026	0.021	0.001	0.00143071987520696
ENSG00000120509	PDZD11	5.97893719521147e-08	-0.206061981480295	0.22	0.342	0.00143482534810685
ENSG00000054938	CHRDL2	5.98653568263684e-08	0.0108255254458358	0.021	0.001	0.00143664883311919
ENSG00000108947	EFNB3	5.98785265451301e-08	0.0366906052026757	0.018	0.001	0.00143696488003003
ENSG00000187210	GCNT1	6.02020174811922e-08	-0.282515773625802	0.134	0.254	0.00144472801551365
ENSG00000182774	RPS17	6.02520854200413e-08	-0.273056182656982	0.507	0.649	0.00144592954591015
ENSG00000106484	MEST	6.03616188661034e-08	-0.0313796219955927	0.16	0.299	0.00144855812954875
ENSG00000267002	AC060780.1	6.05258782776777e-08	0.0538214794730768	0.176	0.085	0.00145250002690771
ENSG00000182636	NDN	6.06125051601633e-08	0.0499111539237164	0.021	0.001	0.0014545788988336
ENSG00000238120	LINC01589	6.07142708693054e-08	0.0101257629315459	0.018	0.001	0.00145702107232159
ENSG00000018869	ZNF582	6.08635564164588e-08	0.0215526263143643	0.021	0.001	0.00146060362688218
ENSG00000113361	CDH6	6.12777009668808e-08	0.0173920617271744	0.018	0.001	0.00147054226780321
ENSG00000102271	KLHL4	6.12777009668808e-08	0.00698668039977973	0.018	0.001	0.00147054226780321
[truncated: 640 more rows]
