# Supplementary material for: Targeting PTBP3‐Mediated Alternative Splicing of COX11 Induces Cuproptosis for Inhibiting Gastric Cancer Peritoneal Metastasis
Source: Adv Sci (Weinh). 2025 Apr 24;12(21):2415983. doi: 10.1002/advs.202415983 (PMC12140345; doi:10.1002/advs.202415983)
Supplement: Supplementary file 3 — Supporting Table 3 [file ADVS-12-2415983-s001.xlsx]

## Sheet: Sheet1
Table S3 The clinical and histopathological characteristics of 10 GAC or PC patients
Patient ID	Gender	Age	Site	Region Description	Pathological Classification	Lauren Classification	Pathological Diagnosis	Her2	Ki-67（+，%）	T Stage	N Stage	M Stage
P-1	Male	73	gastroesophageal junction	Fundus of the stomach and the gastroesophageal junction	Moderately to poorly differentiated	Intestinal	gastric adenocarcinoma	Negative	70	4	2	0
P-2	Female	58	stomach	Angular incisure of the stomach	Moderately to poorly differentiated	Diffuse	gastric adenocarcinoma	2+	80	2	2	0
P-3	Male	77	stomach	Cardia and lesser curvature of the stomach	Poorly differentiated	Diffuse	gastric adenocarcinoma	Negative	80	4	1	0
P-4	Male	71	stomach	Pyloric antrum	Poorly differentiated	Diffuse	gastric adenocarcinoma	Negative	90	4	3	0
P-5	Male	74	stomach	Pyloric antrum lesser curvature and cardia	Moderately to poorly differentiated	Intestinal	gastric adenocarcinoma	1+	70	4	2	0
M-1	Male	77	stomach	Body of the stomach	Poorly differentiated	Diffuse	metastatic gastric adenocarcinoma	Negative	50	4	3	1
M-2	Female	51	stomach	Body of the stomach	Poorly differentiated	Diffuse	metastatic gastric adenocarcinoma	Negative	60	4	3	1
M-3	Female	38	stomach	Body of the stomach	Poorly differentiated	Diffuse	metastatic gastric adenocarcinoma	Negative	50	4	2	1
M-4	Male	60	stomach	Gastric fundus and cardia	Poorly differentiated	Diffuse	metastatic gastric adenocarcinoma	Negative	70	4	3	1
M-5	Male	71	stomach	Lower esophagus and cardia	Moderately to poorly differentiated	Diffuse	metastatic gastric adenocarcinoma	1+	70	4	3	1
